# Supplementary material for: Prequestions do not enhance the benefits of retrieval in a STEM classroom
Source: Cogn Res Princ Implic. 2017 Oct 25;2:42. doi: 10.1186/s41235-017-0078-z (PMC5655599; doi:10.1186/s41235-017-0078-z)
Supplement: Supplementary file 1 — Data File. (XLSX 192 kb) [file 41235_2017_78_MOESM1_ESM.xlsx]

## Sheet: NOTES
All Confidence, Familiarity, and Reading scores reverse coded from original clicker data so that 4 = highest and 1 = lowest.
Score per question on the quizzes converted from 2 points to 1 point, to make it easier to calculate proportions.
All individual entries were checked against the original clicker data by Madeline on 4/24/2017 to ensure that they are correct, and to ensure that they are reverse coded. Made some minor corrections in both the Dates_horizontal and Dates_vertical tab. Proportions_and_Means tab has been updated to reflect these corrections.

## Sheet: Raw_data_dates_horizontal
		Week 2									Week 3																		Week 4																		Week 6
		2017-01-22	2017-01-22	2017-01-22	2017-01-22	2017-01-22	2017-01-22	2017-01-22	2017-01-22		2017-01-25	2017-01-25	2017-01-25	2017-01-25	2017-01-25	2017-01-25	2017-01-25	2017-01-25		2017-01-27	2017-01-27	2017-01-27	2017-01-27	2017-01-27	2017-01-27	2017-01-27	2017-01-27		2017-02-01	2017-02-01	2017-02-01	2017-02-01	2017-02-01	2017-02-01	2017-02-01	2017-02-01		2017-02-03	2017-02-03	2017-02-03	2017-02-03	2017-02-03	2017-02-03	2017-02-03	2017-02-03		2017-02-19	2017-02-19	2017-02-19
User.ID		Pre	PreConf	Fam	Read	Post	PostConf	New	NewConf		Pre	PreConf	Fam	Read	Post	PostConf	New	NewConf		Pre	PreConf	Fam	Read	Post	PostConf	New	NewConf		Pre	PreConf	Fam	Read	Post	PostConf	New	NewConf		Pre	PreConf	Fam	Read	Post	PostConf	New	NewConf		Pre	PreConf	Fam
aazizz		1	3	3	3	0	3	0	2		0	2	3	4	0	3	0	2		NA	NA	2	3	1	3	0	2		NA	NA	NA	3	1	2	1	3		NA	NA	NA	2	0	3	1	2		1	3	3
aguce		0	4	4	3	1	4	0	2		1	3	3	4	1	3	0	3		1	2	2	2	0	3	1	3		0	4	4	4	0	4	0	4		NA	NA	NA	NA	0	4	0	3		0	4	4
ahmed95		1	3	4	3	1	4	0	1		0	2	1	4	0	2	0	3		1	4	4	3	0	4	0	3		0	4	4	3	0	4	0	1		0	3	4	1	1	3	0	3		1	3	3
ajreader		1	4	1	4	1	4	0	2		0	2	2	4	0	2	1	3		1	2	4	3	1	3	1	4		0	3	4	3	0	4	1	4		0	4	4	2	0	4	0	3		0	3	2
akavaram		1	4	4	4	1	4	0	2		1	3	3	4	1	4	0	2		1	4	4	4	1	4	0	4		0	3	3	4	0	3	1	4		0	2	3	3	0	4	0	4		1	1	3
alharris		1	3	4	4	1	4	0	2		0	2	2	4	1	2	0	3		0	3	3	4	0	3	0	3		1	2	3	3	1	3	1	4		0	3	4	4	0	3	0	2		0	3	3
amahlawi		NA	NA	NA	NA	NA	NA	NA	NA		0	2	3	3	1	1	0	2		1	4	2	3	1	4	1	4		NA	NA	NA	NA	NA	NA	NA	NA		NA	NA	NA	NA	0	4	1	2		NA	NA	NA
amohamed		1	2	4	4	0	2	0	3		NA	NA	NA	NA	NA	NA	NA	NA		1	4	3	4	1	4	1	4		1	2	4	3	0	4	0	1		0	2	4	3	1	3	0	4		0	2	2
atburget		1	2	3	2	1	3	0	1		0	2	2	2	0	2	0	1		0	2	2	2	0	2	0	2		1	1	2	1	1	2	0	1		NA	NA	NA	NA	0	3	1	2		1	3	3
bbarker		1	4	3	4	1	4	0	2		1	2	3	3	1	1	1	2		0	4	4	4	0	4	0	2		0	2	3	3	0	2	0	1		NA	NA	NA	NA	NA	NA	NA	NA		0	1	3
bkorkow		0	NA	4	4	1	4	0	1		0	2	3	4	0	2	0	3		0	3	3	4	0	3	1	3		0	3	3	3	0	3	0	2		0	2	3	3	0	3	0	2		0	2	NA
bw1814		1	4	4	4	1	4	0	2		0	2	3	4	0	3	0	3		1	3	3	4	1	3	1	4		0	3	4	4	0	4	0	3		0	3	4	4	0	3	0	3		0	3	3
byronj		0	4	4	4	1	4	0	2		NA	NA	NA	NA	NA	NA	NA	NA		0	4	4	4	0	4	1	4		1	4	4	4	1	4	1	4		0	4	4	4	0	1	0	4		0	3	4
bzc		NA	NA	NA	NA	NA	NA	NA	NA		0	2	4	4	1	3	0	3		0	3	4	4	0	4	1	4		1	3	4	4	0	4	1	4		NA	NA	NA	NA	NA	NA	NA	NA		0	4	4
craasch		1	4	4	4	1	4	0	1		1	2	2	4	1	3	0	2		1	2	4	4	1	3	1	4		0	3	4	4	0	4	0	2		0	3	4	4	0	4	0	2		0	4	NA
dcgagni		1	3	3	3	1	2	0	3		0	1	3	3	0	2	0	2		1	2	4	2	0	2	0	2		0	3	4	2	0	3	1	2		0	3	3	2	0	3	0	2		0	3	4
djfraser		1	2	3	3	1	4	0	2		0	2	3	4	0	3	1	2		0	2	3	3	0	3	0	2		0	2	3	3	0	3	0	2		0	4	3	3	0	4	0	4		0	3	3
dkthomas		1	4	4	4	1	4	1	2		0	2	4	4	1	3	0	2		0	3	3	3	0	4	1	3		0	3	4	4	0	3	1	3		0	3	4	3	0	3	0	2		1	2	3
dplowry		1	4	4	3	1	4	1	2		1	2	4	2	1	2	0	3		1	3	4	3	1	4	1	3		0	4	3	3	0	3	0	2		0	4	4	2	0	4	0	3		NA	NA	NA
fails004		1	4	4	4	1	4	1	2		0	2	3	4	0	2	1	2		1	3	4	4	1	4	1	3		0	4	3	4	0	4	1	4		0	3	4	4	0	4	0	2		0	1	2
hoverd		1	4	4	3	1	NA	0	3		0	2	4	3	0	3	0	2		0	4	4	4	0	4	0	3		0	3	3	3	0	3	1	3		0	3	3	2	0	4	0	4		0	3	2
jammalec		0	4	4	3	0	3	1	3		0	2	4	4	0	2	1	2		0	2	3	2	0	2	1	4		1	2	2	2	0	3	1	4		0	4	4	1	0	4	0	NA		NA	NA	NA
jgeerdes		1	3	4	4	0	2	0	1		0	3	4	4	0	3	1	2		0	4	4	4	0	4	0	4		0	3	3	4	0	2	1	4		0	1	4	4	0	4	0	2		1	3	3
jiachenh		1	2	3	3	1	3	1	2		0	2	3	3	1	2	0	3		0	2	3	4	1	2	0	3		0	2	4	2	0	4	1	3		0	3	3	3	0	4	1	3		0	3	2
jthomp		NA	NA	NA	4	1	4	1	3		0	4	4	2	1	4	0	2		1	3	4	3	0	2	0	3		NA	NA	NA	NA	NA	NA	NA	NA		0	3	3	1	0	3	0	2		NA	NA	NA
kgao		0	3	3	4	1	4	0	1		0	3	4	3	0	3	1	3		1	3	4	4	1	4	0	2		0	3	4	3	0	4	0	2		NA	NA	NA	NA	0	4	1	4		0	3	3
kmhawks		1	3	4	2	1	4	1	3		1	2	3	3	1	3	1	3		0	2	3	3	0	2	0	3		0	3	4	1	0	4	0	2		0	3	3	3	0	3	0	3		0	2	3
kofio		1	3	4	3	1	4	0	3		1	2	4	3	1	3	0	2		0	3	4	3	0	3	0	3		1	3	4	3	0	3	1	3		0	3	3	3	0	4	1	2		1	3	3
laurenc		1	4	4	4	1	4	0	2		0	2	3	3	0	2	0	3		1	4	4	3	1	4	0	3		0	4	4	3	0	4	1	2		0	3	4	3	0	3	0	3		0	2	3
lmdkhar		1	3	3	3	1	4	0	2		0	2	2	2	0	2	1	3		0	3	4	3	0	3	0	3		0	4	4	3	0	4	0	3		0	4	4	4	0	4	0	2		NA	NA	NA
loglesby		1	4	4	1	1	4	0	3		1	3	4	1	1	3	0	2		1	4	4	1	1	4	1	4		0	4	4	1	0	3	1	3		0	4	4	1	0	4	0	3		NA	NA	NA
mherrera		1	2	1	3	1	2	1	2		1	2	1	3	0	2	1	1		0	1	1	3	0	3	1	1		0	1	2	3	0	1	0	1		NA	NA	NA	NA	NA	NA	NA	NA		0	1	3
mmilot		1	3	4	4	1	4	0	2		0	2	3	4	0	2	0	3		1	4	4	4	1	4	0	3		0	4	4	4	1	3	0	3		0	4	4	4	0	4	0	3		0	4	4
mstroth		0	3	3	4	1	4	1	3		0	2	3	4	0	2	1	2		NA	1	1	4	0	2	0	4		NA	NA	NA	NA	0	2	1	3		NA	NA	NA	NA	0	3	0	3		NA	NA	NA
mtmoccio		0	NA	4	3	1	3	0	1		0	2	3	4	0	2	0	1		0	2	4	2	1	3	1	3		0	4	4	4	0	4	1	2		0	1	3	3	0	2	1	3		0	2	2
mz10		0	2	3	4	0	3	0	2		1	3	3	4	1	3	0	2		0	3	3	4	0	3	1	3		0	2	3	4	0	2	1	4		0	3	4	4	0	3	0	2		1	2	3
nhyeager		0	3	4	3	1	4	1	3		1	2	3	3	0	2	0	2		1	3	4	3	1	3	0	3		1	3	3	3	1	3	1	3		0	3	4	3	0	3	0	2		0	NA	3
oamalik		1	4	4	4	1	4	1	1		0	4	4	4	0	4	0	4		0	3	4	4	0	4	1	2		0	2	3	4	0	4	1	4		0	4	4	4	0	4	0	4		0	4	4
orewiler		1	4	4	2	1	4	0	3		0	2	3	2	0	3	0	2		0	2	4	3	0	3	0	2		1	3	4	4	0	3	0	3		0	3	4	3	0	3	0	4		NA	NA	NA
paytons		1	4	3	3	0	4	0	2		1	1	3	1	0	1	0	3		0	2	3	1	0	4	0	1		0	3	3	1	0	4	1	4		0	3	3	1	0	3	0	1		1	3	3
pokualan		0	3	3	3	1	4	0	3		0	2	4	4	0	4	1	4		0	3	4	3	0	4	1	1		0	4	3	2	0	3	0	1		NA	NA	NA	NA	0	4	0	3		0	3	3
rkitchen		1	4	4	4	1	4	0	2		0	1	1	4	0	2	0	3		0	4	4	4	0	4	0	3		NA	NA	NA	NA	NA	NA	NA	NA		0	4	3	1	0	4	0	2		1	3	3
ryder17		1	3	4	3	1	4	0	2		1	3	4	3	1	3	0	3		1	4	4	3	1	4	1	4		0	3	4	3	0	3	1	3		0	4	4	2	0	4	0	4		0	3	3
sbgrant		NA	NA	NA	NA	NA	NA	NA	NA		1	3	3	4	1	4	1	1		1	2	2	2	0	2	0	3		0	2	3	3	0	3	1	4		NA	NA	NA	NA	NA	NA	NA	NA		1	3	4
schuelke		0	2	3	3	1	3	0	1		0	2	3	4	0	2	0	2		0	1	2	3	0	1	1	2		1	2	3	2	0	2	1	2		0	2	3	3	0	3	0	2		0	3	3
sgthatch		1	NA	3	4	0	3	0	4		0	3	3	2	0	4	0	2		0	3	3	4	0	4	0	2		0	3	3	4	0	3	1	3		NA	NA	NA	NA	NA	NA	NA	NA		0	4	4
shstreff		0	3	3	3	0	3	1	3		1	1	1	3	0	1	0	3		0	2	3	1	0	3	0	2		1	3	3	1	0	3	1	2		0	1	4	2	0	3	0	1		0	3	3
smasters		1	4	4	4	1	4	0	2		0	2	1	4	0	2	0	2		1	3	4	4	1	4	0	4		0	3	1	4	0	4	0	1		0	2	4	4	0	2	0	3		1	1	2
smj		NA	NA	NA	NA	NA	NA	NA	NA		NA	NA	NA	NA	NA	NA	NA	NA		0	2	3	4	0	3	0	3		0	3	4	4	0	4	1	2		0	2	4	4	0	4	0	1		0	1	3
smripp		NA	1	4	3	1	4	0	2		1	2	4	3	1	3	0	1		1	2	4	2	0	1	0	3		0	3	4	3	1	4	0	4		0	4	4	2	0	4	0	1		0	1	3
steven1		0	3	3	3	1	4	1	2		0	2	2	3	1	2	0	2		0	3	3	4	1	NA	0	3		0	3	3	3	0	NA	1	3		0	4	3	3	0	3	0	3		0	3	3
tcornell		1	3	4	2	1	4	0	2		0	NA	3	3	0	4	1	4		NA	2	4	3	1	4	0	3		0	3	4	3	1	3	0	3		NA	NA	NA	NA	NA	NA	NA	NA		0	3	3
tntemen		1	4	4	3	1	4	1	3		0	1	3	4	0	2	1	2		0	3	4	4	0	4	0	3		1	3	4	4	1	3	1	2		0	4	4	4	0	4	1	2		0	2	3
wjchen		1	3	3	3	1	3	0	1		1	3	3	4	1	3	1	3		0	3	3	3	0	2	1	1		0	3	3	3	0	4	1	3		NA	NA	4	4	0	4	1	1		0	2	3
yhussain		1	4	3	2	1	4	0	2		0	2	2	2	0	2	0	1		0	2	2	3	0	4	0	3		0	3	2	1	0	4	1	4		0	3	3	3	0	4	0	2		0	2	2
yijunqi		1	3	3	3	1	3	0	2		0	2	4	3	1	2	0	3		1	3	4	4	1	3	0	2		0	3	4	4	0	3	1	3		0	3	4	3	0	3	0	2		NA	NA	NA
yuanshun		0	NA	3	3	1	4	0	2		0	4	4	3	0	3	1	3		1	3	4	3	1	3	1	3		0	4	4	4	0	NA	1	3		0	3	3	2	1	3	0	3		1	3	3
yul		1	4	4	3	1	4	0	2		0	4	4	3	0	4	1	4		1	4	4	3	1	4	0	3		0	3	3	2	0	4	1	4		0	4	NA	3	0	4	1	2		0	3	4
zhuyx		0	3	4	3	1	4	0	2		0	4	4	4	0	2	0	3		0	3	3	3	1	3	0	3		NA	NA	NA	NA	1	3	1	4		NA	NA	3	3	0	4	0	4		1	3	3
[truncated: 139 more columns]

## Sheet: Raw_Data_dates_vertical
No	UserID	Week	Day	Pre	PreConf	Fam	Read	Post	PostConf	New	NewConf	QuizPre	QuizNew	QuizOnly	PreDiff	NewDiff	QuizOnlyDiff	GPA	ACT_CMPST	ACT_ALGBR_GEOM	ACT_ART_LIT	ACT_ELMTRY_ALGBR	ACT_ENGL	ACT_GEOM_TRIG	ACT_MATH	ACT_READ	ACT_RHET	ACT_SCL_SCNCE	ACT_SCNCE	ACT_USE_MECH	SAT_MATH	SAT_VRBL		PreQGuessRate
1	hoverd	2	2016-01-22	1	4	4	3	1	NA	0	3	1	0	0	0.5	0.5	0.5	1.89	22	11	11	14	23	11	24	19	13	8	21	11	0	0		0.25
1	hoverd	3	2016-01-25	0	2	4	3	0	3	0	2	0	1	0	0.7	0.7	0.7	1.89	22	11	11	14	23	11	24	19	13	8	21	11	0	0		0.25
1	hoverd	3	2016-01-27	0	4	4	4	0	4	0	3	1	1	1	0.5	0.6	0.6	1.89	22	11	11	14	23	11	24	19	13	8	21	11	0	0		0.25
1	hoverd	4	2016-02-01	0	3	3	3	0	3	1	3	1	1	1	0.7	0.8	0.8	1.89	22	11	11	14	23	11	24	19	13	8	21	11	0	0		0.25
1	hoverd	4	2016-02-03	0	3	3	2	0	4	0	4	1	1	1	0.3	0.4	0.4	1.89	22	11	11	14	23	11	24	19	13	8	21	11	0	0		0.25
1	hoverd	6	2016-02-19	0	3	2	3	0	3	0	1	NA	NA	NA	0.5	0.6	0.6	1.89	22	11	11	14	23	11	24	19	13	8	21	11	0	0		0.25
1	hoverd	7	2016-02-22	0	2	2	3	0	1	1	2	1	1	0	0.5	0.6	0.7	1.89	22	11	11	14	23	11	24	19	13	8	21	11	0	0		0.25
1	hoverd	7	2016-02-24	0	3	3	3	0	3	0	3	1	1	0	0.5	0.5	0.5	1.89	22	11	11	14	23	11	24	19	13	8	21	11	0	0		0.25
1	hoverd	8	2016-02-29	0	2	2	2	0	2	0	3	0	0	0	0.5	0.6	0.8	1.89	22	11	11	14	23	11	24	19	13	8	21	11	0	0		0.25
1	hoverd	10	2016-03-25	0	3	4	4	1	3	0	4	NA	NA	NA	0.4	0.5	0.5	1.89	22	11	11	14	23	11	24	19	13	8	21	11	0	0		0.25
1	hoverd	11	2016-03-28	1	2	2	3	1	4	1	3	1	1	1	0.8	0.8	0.9	1.89	22	11	11	14	23	11	24	19	13	8	21	11	0	0		0.333333
1	hoverd	11	2016-03-30	0	2	2	1	0	3	1	2	1	1	1	0.7	0.8	0.9	1.89	22	11	11	14	23	11	24	19	13	8	21	11	0	0		0.25
1	hoverd	12	2016-04-04	NA	NA	NA	NA	NA	NA	NA	NA	0	1	1	0.6	0.6	0.9	1.89	22	11	11	14	23	11	24	19	13	8	21	11	0	0		0.333333
1	hoverd	12	2016-04-06	0	2	3	3	0	4	0	3	0	0	0	0.6	0.6	0.8	1.89	22	11	11	14	23	11	24	19	13	8	21	11	0	0		0.333333
2	jiachenh	2	2016-01-22	1	2	3	3	1	3	1	2	1	1	1	0.5	0.5	0.5	1.79	0	NA	NA	NA	0	NA	0	0	NA	NA	0	NA	0	0		0.25
2	jiachenh	3	2016-01-25	0	2	3	3	1	2	0	3	1	1	0	0.7	0.7	0.7	1.79	0	NA	NA	NA	0	NA	0	0	NA	NA	0	NA	0	0		0.25
2	jiachenh	3	2016-01-27	0	2	3	4	1	2	0	3	1	0	0	0.5	0.6	0.6	1.79	0	NA	NA	NA	0	NA	0	0	NA	NA	0	NA	0	0		0.25
2	jiachenh	4	2016-02-01	0	2	4	2	0	4	1	3	0	1	1	0.7	0.8	0.8	1.79	0	NA	NA	NA	0	NA	0	0	NA	NA	0	NA	0	0		0.25
2	jiachenh	4	2016-02-03	0	3	3	3	0	4	1	3	0	1	1	0.3	0.4	0.4	1.79	0	NA	NA	NA	0	NA	0	0	NA	NA	0	NA	0	0		0.25
2	jiachenh	6	2016-02-19	0	3	2	2	1	2	0	2	1	1	1	0.5	0.6	0.6	1.79	0	NA	NA	NA	0	NA	0	0	NA	NA	0	NA	0	0		0.25
2	jiachenh	7	2016-02-22	0	2	1	2	0	2	0	2	0	1	0	0.5	0.6	0.7	1.79	0	NA	NA	NA	0	NA	0	0	NA	NA	0	NA	0	0		0.25
2	jiachenh	7	2016-02-24	1	2	3	3	1	3	1	3	1	1	1	0.5	0.5	0.5	1.79	0	NA	NA	NA	0	NA	0	0	NA	NA	0	NA	0	0		0.25
2	jiachenh	8	2016-02-29	0	3	3	3	0	2	1	3	1	0	1	0.5	0.6	0.8	1.79	0	NA	NA	NA	0	NA	0	0	NA	NA	0	NA	0	0		0.25
2	jiachenh	10	2016-03-25	0	2	3	2	1	3	1	4	NA	NA	NA	0.4	0.5	0.5	1.79	0	NA	NA	NA	0	NA	0	0	NA	NA	0	NA	0	0		0.25
2	jiachenh	11	2016-03-28	0	2	3	3	1	4	0	3	1	1	0	0.8	0.8	0.9	1.79	0	NA	NA	NA	0	NA	0	0	NA	NA	0	NA	0	0		0.333333
2	jiachenh	11	2016-03-30	0	3	3	4	1	NA	1	4	0	1	1	0.7	0.8	0.9	1.79	0	NA	NA	NA	0	NA	0	0	NA	NA	0	NA	0	0		0.25
2	jiachenh	12	2016-04-04	0	3	3	3	0	3	1	4	1	1	0	0.6	0.6	0.9	1.79	0	NA	NA	NA	0	NA	0	0	NA	NA	0	NA	0	0		0.333333
2	jiachenh	12	2016-04-06	0	3	2	3	0	3	1	2	1	1	1	0.6	0.6	0.8	1.79	0	NA	NA	NA	0	NA	0	0	NA	NA	0	NA	0	0		0.333333
3	jthomp	2	2016-01-22	NA	NA	NA	4	1	4	1	3	1	1	1	0.5	0.5	0.5	2.13	34	0	0	0	34	0	34	34	0	0	33	0	0	0		0.25
3	jthomp	3	2016-01-25	0	4	4	2	1	4	0	2	NA	NA	NA	0.7	0.7	0.7	2.13	34	0	0	0	34	0	34	34	0	0	33	0	0	0		0.25
3	jthomp	3	2016-01-27	1	3	4	3	0	2	0	3	NA	NA	NA	0.5	0.6	0.6	2.13	34	0	0	0	34	0	34	34	0	0	33	0	0	0		0.25
3	jthomp	4	2016-02-01	NA	NA	NA	NA	NA	NA	NA	NA	NA	NA	NA	0.7	0.8	0.8	2.13	34	0	0	0	34	0	34	34	0	0	33	0	0	0		0.25
3	jthomp	4	2016-02-03	0	3	3	1	0	3	0	2	NA	NA	NA	0.3	0.4	0.4	2.13	34	0	0	0	34	0	34	34	0	0	33	0	0	0		0.25
3	jthomp	6	2016-02-19	NA	NA	NA	NA	NA	NA	NA	NA	1	1	1	0.5	0.6	0.6	2.13	34	0	0	0	34	0	34	34	0	0	33	0	0	0		0.25
3	jthomp	7	2016-02-22	NA	NA	NA	NA	NA	NA	NA	NA	NA	NA	NA	0.5	0.6	0.7	2.13	34	0	0	0	34	0	34	34	0	0	33	0	0	0		0.25
3	jthomp	7	2016-02-24	NA	NA	NA	NA	NA	NA	NA	NA	NA	NA	NA	0.5	0.5	0.5	2.13	34	0	0	0	34	0	34	34	0	0	33	0	0	0		0.25
3	jthomp	8	2016-02-29	NA	NA	NA	NA	NA	NA	NA	NA	NA	NA	NA	0.5	0.6	0.8	2.13	34	0	0	0	34	0	34	34	0	0	33	0	0	0		0.25
3	jthomp	10	2016-03-25	NA	NA	NA	NA	NA	NA	NA	NA	NA	NA	NA	0.4	0.5	0.5	2.13	34	0	0	0	34	0	34	34	0	0	33	0	0	0		0.25
3	jthomp	11	2016-03-28	NA	NA	NA	NA	NA	NA	NA	NA	NA	NA	NA	0.8	0.8	0.9	2.13	34	0	0	0	34	0	34	34	0	0	33	0	0	0		0.333333
3	jthomp	11	2016-03-30	1	4	4	1	0	2	0	3	NA	NA	NA	0.7	0.8	0.9	2.13	34	0	0	0	34	0	34	34	0	0	33	0	0	0		0.25
3	jthomp	12	2016-04-04	NA	NA	NA	NA	NA	NA	NA	NA	NA	NA	NA	0.6	0.6	0.9	2.13	34	0	0	0	34	0	34	34	0	0	33	0	0	0		0.333333
3	jthomp	12	2016-04-06	1	2	3	1	0	3	1	4	NA	NA	NA	0.6	0.6	0.8	2.13	34	0	0	0	34	0	34	34	0	0	33	0	0	0		0.333333
4	laurenc	2	2016-01-22	1	4	4	4	1	4	0	2	1	1	0	0.5	0.5	0.5	3.13	32	18	16	17	32	16	34	31	15	16	30	17	0	0		0.25
4	laurenc	3	2016-01-25	0	2	3	3	0	2	0	3	1	1	0	0.7	0.7	0.7	3.13	32	18	16	17	32	16	34	31	15	16	30	17	0	0		0.25
4	laurenc	3	2016-01-27	1	4	4	3	1	4	0	3	1	1	1	0.5	0.6	0.6	3.13	32	18	16	17	32	16	34	31	15	16	30	17	0	0		0.25
4	laurenc	4	2016-02-01	0	4	4	3	0	4	1	2	1	1	1	0.7	0.8	0.8	3.13	32	18	16	17	32	16	34	31	15	16	30	17	0	0		0.25
4	laurenc	4	2016-02-03	0	3	4	3	0	3	0	3	0	1	0	0.3	0.4	0.4	3.13	32	18	16	17	32	16	34	31	15	16	30	17	0	0		0.25
4	laurenc	6	2016-02-19	0	2	3	2	1	3	0	2	1	1	1	0.5	0.6	0.6	3.13	32	18	16	17	32	16	34	31	15	16	30	17	0	0		0.25
4	laurenc	7	2016-02-22	0	2	2	3	0	2	1	3	1	1	0	0.5	0.6	0.7	3.13	32	18	16	17	32	16	34	31	15	16	30	17	0	0		0.25
4	laurenc	7	2016-02-24	0	2	2	3	0	3	0	3	1	1	0	0.5	0.5	0.5	3.13	32	18	16	17	32	16	34	31	15	16	30	17	0	0		0.25
4	laurenc	8	2016-02-29	0	2	3	3	1	3	0	3	1	1	0	0.5	0.6	0.8	3.13	32	18	16	17	32	16	34	31	15	16	30	17	0	0		0.25
4	laurenc	10	2016-03-25	0	3	3	2	0	4	0	1	1	1	0	0.4	0.5	0.5	3.13	32	18	16	17	32	16	34	31	15	16	30	17	0	0		0.25
4	laurenc	11	2016-03-28	0	4	4	3	1	4	1	3	1	1	0	0.8	0.8	0.9	3.13	32	18	16	17	32	16	34	31	15	16	30	17	0	0		0.333333
4	laurenc	11	2016-03-30	1	1	2	2	0	2	0	4	1	0	1	0.7	0.8	0.9	3.13	32	18	16	17	32	16	34	31	15	16	30	17	0	0		0.25
4	laurenc	12	2016-04-04	1	3	3	2	0	3	0	2	1	1	0	0.6	0.6	0.9	3.13	32	18	16	17	32	16	34	31	15	16	30	17	0	0		0.333333
4	laurenc	12	2016-04-06	1	1	2	2	1	2	0	2	1	0	0	0.6	0.6	0.8	3.13	32	18	16	17	32	16	34	31	15	16	30	17	0	0		0.333333
5	ryder17	2	2016-01-22	1	3	4	3	1	4	0	2	1	1	0	0.5	0.5	0.5	2.81	0	NA	NA	NA	0	NA	0	0	NA	NA	0	NA	0	0		0.25
5	ryder17	3	2016-01-25	1	3	4	3	1	3	0	3	1	1	1	0.7	0.7	0.7	2.81	0	NA	NA	NA	0	NA	0	0	NA	NA	0	NA	0	0		0.25
5	ryder17	3	2016-01-27	1	4	4	3	1	4	1	4	1	0	0	0.5	0.6	0.6	2.81	0	NA	NA	NA	0	NA	0	0	NA	NA	0	NA	0	0		0.25
5	ryder17	4	2016-02-01	0	3	4	3	0	3	1	3	1	1	1	0.7	0.8	0.8	2.81	0	NA	NA	NA	0	NA	0	0	NA	NA	0	NA	0	0		0.25
5	ryder17	4	2016-02-03	0	4	4	2	0	4	0	4	1	1	1	0.3	0.4	0.4	2.81	0	NA	NA	NA	0	NA	0	0	NA	NA	0	NA	0	0		0.25
5	ryder17	6	2016-02-19	0	3	3	2	0	3	1	3	1	1	1	0.5	0.6	0.6	2.81	0	NA	NA	NA	0	NA	0	0	NA	NA	0	NA	0	0		0.25
5	ryder17	7	2016-02-22	0	4	4	3	0	4	1	3	0	1	1	0.5	0.6	0.7	2.81	0	NA	NA	NA	0	NA	0	0	NA	NA	0	NA	0	0		0.25
5	ryder17	7	2016-02-24	0	3	3	3	1	3	1	4	1	1	1	0.5	0.5	0.5	2.81	0	NA	NA	NA	0	NA	0	0	NA	NA	0	NA	0	0		0.25
5	ryder17	8	2016-02-29	1	3	3	3	NA	3	1	4	0	1	0	0.5	0.6	0.8	2.81	0	NA	NA	NA	0	NA	0	0	NA	NA	0	NA	0	0		0.25
5	ryder17	10	2016-03-25	NA	NA	NA	NA	NA	NA	NA	NA	1	1	0	0.4	0.5	0.5	2.81	0	NA	NA	NA	0	NA	0	0	NA	NA	0	NA	0	0		0.25
5	ryder17	11	2016-03-28	NA	NA	NA	NA	NA	NA	NA	NA	1	1	1	0.8	0.8	0.9	2.81	0	NA	NA	NA	0	NA	0	0	NA	NA	0	NA	0	0		0.333333
5	ryder17	11	2016-03-30	NA	NA	NA	NA	NA	NA	NA	NA	1	1	0	0.7	0.8	0.9	2.81	0	NA	NA	NA	0	NA	0	0	NA	NA	0	NA	0	0		0.25
5	ryder17	12	2016-04-04	1	3	4	1	0	3	1	3	0	1	0	0.6	0.6	0.9	2.81	0	NA	NA	NA	0	NA	0	0	NA	NA	0	NA	0	0		0.333333
5	ryder17	12	2016-04-06	1	3	4	3	1	3	0	3	1	1	0	0.6	0.6	0.8	2.81	0	NA	NA	NA	0	NA	0	0	NA	NA	0	NA	0	0		0.333333
6	amahlawi	2	2016-01-22	NA	NA	NA	NA	NA	NA	NA	NA	1	0	1	0.5	0.5	0.5	2.62	0	NA	NA	NA	0	NA	0	0	NA	NA	0	NA	600	370		0.25
6	amahlawi	3	2016-01-25	0	2	3	3	1	1	0	2	NA	NA	NA	0.7	0.7	0.7	2.62	0	NA	NA	NA	0	NA	0	0	NA	NA	0	NA	600	370		0.25
6	amahlawi	3	2016-01-27	1	4	2	3	1	4	1	4	NA	NA	NA	0.5	0.6	0.6	2.62	0	NA	NA	NA	0	NA	0	0	NA	NA	0	NA	600	370		0.25
6	amahlawi	4	2016-02-01	NA	NA	NA	NA	NA	NA	NA	NA	0	1	1	0.7	0.8	0.8	2.62	0	NA	NA	NA	0	NA	0	0	NA	NA	0	NA	600	370		0.25
6	amahlawi	4	2016-02-03	NA	NA	NA	NA	0	4	1	2	1	1	1	0.3	0.4	0.4	2.62	0	NA	NA	NA	0	NA	0	0	NA	NA	0	NA	600	370		0.25
6	amahlawi	6	2016-02-19	NA	NA	NA	NA	NA	NA	NA	NA	NA	NA	NA	0.5	0.6	0.6	2.62	0	NA	NA	NA	0	NA	0	0	NA	NA	0	NA	600	370		0.25
6	amahlawi	7	2016-02-22	NA	NA	NA	NA	NA	NA	NA	NA	0	0	1	0.5	0.6	0.7	2.62	0	NA	NA	NA	0	NA	0	0	NA	NA	0	NA	600	370		0.25
6	amahlawi	7	2016-02-24	NA	NA	NA	NA	NA	NA	NA	NA	0	0	1	0.5	0.5	0.5	2.62	0	NA	NA	NA	0	NA	0	0	NA	NA	0	NA	600	370		0.25
6	amahlawi	8	2016-02-29	NA	NA	NA	NA	NA	NA	NA	NA	0	1	1	0.5	0.6	0.8	2.62	0	NA	NA	NA	0	NA	0	0	NA	NA	0	NA	600	370		0.25
6	amahlawi	10	2016-03-25	NA	NA	NA	NA	1	2	1	2	1	0	0	0.4	0.5	0.5	2.62	0	NA	NA	NA	0	NA	0	0	NA	NA	0	NA	600	370		0.25
6	amahlawi	11	2016-03-28	NA	NA	NA	NA	NA	NA	NA	NA	1	1	1	0.8	0.8	0.9	2.62	0	NA	NA	NA	0	NA	0	0	NA	NA	0	NA	600	370		0.333333
6	amahlawi	11	2016-03-30	NA	NA	NA	NA	NA	NA	NA	NA	0	1	1	0.7	0.8	0.9	2.62	0	NA	NA	NA	0	NA	0	0	NA	NA	0	NA	600	370		0.25
6	amahlawi	12	2016-04-04	NA	NA	NA	NA	NA	NA	NA	NA	1	1	1	0.6	0.6	0.9	2.62	0	NA	NA	NA	0	NA	0	0	NA	NA	0	NA	600	370		0.333333
6	amahlawi	12	2016-04-06	NA	NA	NA	NA	NA	NA	NA	NA	1	0	0	0.6	0.6	0.8	2.62	0	NA	NA	NA	0	NA	0	0	NA	NA	0	NA	600	370		0.333333
7	tntemen	2	2016-01-22	1	4	4	3	1	4	1	3	1	1	0	0.5	0.5	0.5	2.87	29	14	15	18	28	14	29	29	15	15	31	15	0	0		0.25
7	tntemen	3	2016-01-25	0	1	3	4	0	2	1	2	0	1	1	0.7	0.7	0.7	2.87	29	14	15	18	28	14	29	29	15	15	31	15	0	0		0.25
7	tntemen	3	2016-01-27	0	3	4	4	0	4	0	3	1	1	1	0.5	0.6	0.6	2.87	29	14	15	18	28	14	29	29	15	15	31	15	0	0		0.25
7	tntemen	4	2016-02-01	1	3	4	4	1	3	1	2	0	1	1	0.7	0.8	0.8	2.87	29	14	15	18	28	14	29	29	15	15	31	15	0	0		0.25
7	tntemen	4	2016-02-03	0	4	4	4	0	4	1	2	1	1	1	0.3	0.4	0.4	2.87	29	14	15	18	28	14	29	29	15	15	31	15	0	0		0.25
7	tntemen	6	2016-02-19	0	2	3	4	0	2	0	1	1	1	1	0.5	0.6	0.6	2.87	29	14	15	18	28	14	29	29	15	15	31	15	0	0		0.25
7	tntemen	7	2016-02-22	0	3	4	NA	0	3	0	1	1	1	1	0.5	0.6	0.7	2.87	29	14	15	18	28	14	29	29	15	15	31	15	0	0		0.25
7	tntemen	7	2016-02-24	1	2	3	4	1	3	0	3	1	0	0	0.5	0.5	0.5	2.87	29	14	15	18	28	14	29	29	15	15	31	15	0	0		0.25
7	tntemen	8	2016-02-29	0	2	2	4	0	2	1	2	1	1	1	0.5	0.6	0.8	2.87	29	14	15	18	28	14	29	29	15	15	31	15	0	0		0.25
7	tntemen	10	2016-03-25	NA	NA	NA	NA	NA	NA	NA	NA	1	1	0	0.4	0.5	0.5	2.87	29	14	15	18	28	14	29	29	15	15	31	15	0	0		0.25
7	tntemen	11	2016-03-28	NA	NA	NA	NA	NA	NA	NA	NA	1	1	1	0.8	0.8	0.9	2.87	29	14	15	18	28	14	29	29	15	15	31	15	0	0		0.333333
7	tntemen	11	2016-03-30	NA	NA	NA	NA	NA	NA	NA	NA	1	0	1	0.7	0.8	0.9	2.87	29	14	15	18	28	14	29	29	15	15	31	15	0	0		0.25
7	tntemen	12	2016-04-04	0	2	2	4	NA	NA	1	2	0	0	1	0.6	0.6	0.9	2.87	29	14	15	18	28	14	29	29	15	15	31	15	0	0		0.333333
7	tntemen	12	2016-04-06	1	2	3	4	1	2	0	3	0	0	1	0.6	0.6	0.8	2.87	29	14	15	18	28	14	29	29	15	15	31	15	0	0		0.333333
8	byronj	2	2016-01-22	0	4	4	4	1	4	0	2	1	1	0	0.5	0.5	0.5	2.42	23	0	0	0	24	0	22	26	0	0	21	0	0	0		0.25
8	byronj	3	2016-01-25	NA	NA	NA	NA	NA	NA	NA	NA	0	1	0	0.7	0.7	0.7	2.42	23	0	0	0	24	0	22	26	0	0	21	0	0	0		0.25
8	byronj	3	2016-01-27	0	4	4	4	0	4	1	4	1	1	0	0.5	0.6	0.6	2.42	23	0	0	0	24	0	22	26	0	0	21	0	0	0		0.25
8	byronj	4	2016-02-01	1	4	4	4	1	4	1	4	0	1	0	0.7	0.8	0.8	2.42	23	0	0	0	24	0	22	26	0	0	21	0	0	0		0.25
8	byronj	4	2016-02-03	0	4	4	4	0	1	0	4	0	1	1	0.3	0.4	0.4	2.42	23	0	0	0	24	0	22	26	0	0	21	0	0	0		0.25
8	byronj	6	2016-02-19	0	3	4	3	1	4	1	4	1	1	0	0.5	0.6	0.6	2.42	23	0	0	0	24	0	22	26	0	0	21	0	0	0		0.25
8	byronj	7	2016-02-22	0	2	4	4	1	4	0	4	1	1	1	0.5	0.6	0.7	2.42	23	0	0	0	24	0	22	26	0	0	21	0	0	0		0.25
8	byronj	7	2016-02-24	0	4	4	4	0	4	0	1	1	1	0	0.5	0.5	0.5	2.42	23	0	0	0	24	0	22	26	0	0	21	0	0	0		0.25
8	byronj	8	2016-02-29	NA	NA	NA	NA	NA	NA	NA	NA	0	1	0	0.5	0.6	0.8	2.42	23	0	0	0	24	0	22	26	0	0	21	0	0	0		0.25
8	byronj	10	2016-03-25	NA	NA	NA	NA	NA	NA	NA	NA	0	1	0	0.4	0.5	0.5	2.42	23	0	0	0	24	0	22	26	0	0	21	0	0	0		0.25
8	byronj	11	2016-03-28	0	4	4	4	1	4	1	4	1	1	1	0.8	0.8	0.9	2.42	23	0	0	0	24	0	22	26	0	0	21	0	0	0		0.333333
8	byronj	11	2016-03-30	0	3	4	4	0	4	1	4	1	1	1	0.7	0.8	0.9	2.42	23	0	0	0	24	0	22	26	0	0	21	0	0	0		0.25
8	byronj	12	2016-04-04	0	4	4	4	0	4	0	2	1	1	1	0.6	0.6	0.9	2.42	23	0	0	0	24	0	22	26	0	0	21	0	0	0		0.333333
8	byronj	12	2016-04-06	NA	NA	NA	NA	NA	NA	NA	NA	0	0	0	0.6	0.6	0.8	2.42	23	0	0	0	24	0	22	26	0	0	21	0	0	0		0.333333
9	mtmoccio	2	2016-01-22	0	NA	4	3	1	3	0	1	1	1	1	0.5	0.5	0.5	2.06	29	14	12	14	33	13	26	28	16	16	27	17	570	560		0.25
9	mtmoccio	3	2016-01-25	0	2	3	4	0	2	0	1	1	1	0	0.7	0.7	0.7	2.06	29	14	12	14	33	13	26	28	16	16	27	17	570	560		0.25
9	mtmoccio	3	2016-01-27	0	2	4	2	1	3	1	3	1	0	1	0.5	0.6	0.6	2.06	29	14	12	14	33	13	26	28	16	16	27	17	570	560		0.25
9	mtmoccio	4	2016-02-01	0	4	4	4	0	4	1	2	1	1	1	0.7	0.8	0.8	2.06	29	14	12	14	33	13	26	28	16	16	27	17	570	560		0.25
9	mtmoccio	4	2016-02-03	0	1	3	3	0	2	1	3	1	1	1	0.3	0.4	0.4	2.06	29	14	12	14	33	13	26	28	16	16	27	17	570	560		0.25
9	mtmoccio	6	2016-02-19	0	2	2	3	0	1	0	1	1	1	1	0.5	0.6	0.6	2.06	29	14	12	14	33	13	26	28	16	16	27	17	570	560		0.25
9	mtmoccio	7	2016-02-22	0	2	3	3	1	2	1	2	0	0	1	0.5	0.6	0.7	2.06	29	14	12	14	33	13	26	28	16	16	27	17	570	560		0.25
9	mtmoccio	7	2016-02-24	0	2	3	3	0	2	0	2	1	0	0	0.5	0.5	0.5	2.06	29	14	12	14	33	13	26	28	16	16	27	17	570	560		0.25
9	mtmoccio	8	2016-02-29	0	3	3	3	0	2	0	3	NA	NA	NA	0.5	0.6	0.8	2.06	29	14	12	14	33	13	26	28	16	16	27	17	570	560		0.25
9	mtmoccio	10	2016-03-25	0	3	3	3	0	4	0	1	1	1	1	0.4	0.5	0.5	2.06	29	14	12	14	33	13	26	28	16	16	27	17	570	560		0.25
9	mtmoccio	11	2016-03-28	1	3	3	3	1	4	0	2	1	1	0	0.8	0.8	0.9	2.06	29	14	12	14	33	13	26	28	16	16	27	17	570	560		0.333333
9	mtmoccio	11	2016-03-30	1	2	3	3	0	2	0	2	1	1	1	0.7	0.8	0.9	2.06	29	14	12	14	33	13	26	28	16	16	27	17	570	560		0.25
9	mtmoccio	12	2016-04-04	0	3	3	3	0	2	0	1	0	0	1	0.6	0.6	0.9	2.06	29	14	12	14	33	13	26	28	16	16	27	17	570	560		0.333333
9	mtmoccio	12	2016-04-06	0	3	3	3	0	2	0	2	1	0	0	0.6	0.6	0.8	2.06	29	14	12	14	33	13	26	28	16	16	27	17	570	560		0.333333
10	yul	2	2016-01-22	1	4	4	3	1	4	0	2	1	1	1	0.5	0.5	0.5	1.71	0	NA	NA	NA	0	NA	0	0	NA	NA	0	NA	690	370		0.25
10	yul	3	2016-01-25	0	4	4	3	0	4	1	4	0	1	0	0.7	0.7	0.7	1.71	0	NA	NA	NA	0	NA	0	0	NA	NA	0	NA	690	370		0.25
10	yul	3	2016-01-27	1	4	4	3	1	4	0	3	1	1	1	0.5	0.6	0.6	1.71	0	NA	NA	NA	0	NA	0	0	NA	NA	0	NA	690	370		0.25
10	yul	4	2016-02-01	0	3	3	2	0	4	1	4	0	1	1	0.7	0.8	0.8	1.71	0	NA	NA	NA	0	NA	0	0	NA	NA	0	NA	690	370		0.25
10	yul	4	2016-02-03	0	4	NA	3	0	4	1	2	0	1	1	0.3	0.4	0.4	1.71	0	NA	NA	NA	0	NA	0	0	NA	NA	0	NA	690	370		0.25
10	yul	6	2016-02-19	0	3	4	4	0	2	1	3	1	1	1	0.5	0.6	0.6	1.71	0	NA	NA	NA	0	NA	0	0	NA	NA	0	NA	690	370		0.25
10	yul	7	2016-02-22	0	3	4	2	1	2	1	2	1	1	0	0.5	0.6	0.7	1.71	0	NA	NA	NA	0	NA	0	0	NA	NA	0	NA	690	370		0.25
10	yul	7	2016-02-24	0	3	3	2	1	4	1	4	1	1	0	0.5	0.5	0.5	1.71	0	NA	NA	NA	0	NA	0	0	NA	NA	0	NA	690	370		0.25
10	yul	8	2016-02-29	1	2	2	4	1	NA	1	4	1	0	1	0.5	0.6	0.8	1.71	0	NA	NA	NA	0	NA	0	0	NA	NA	0	NA	690	370		0.25
10	yul	10	2016-03-25	NA	NA	NA	NA	NA	NA	NA	NA	0	1	0	0.4	0.5	0.5	1.71	0	NA	NA	NA	0	NA	0	0	NA	NA	0	NA	690	370		0.25
10	yul	11	2016-03-28	0	NA	3	4	NA	3	1	4	1	1	1	0.8	0.8	0.9	1.71	0	NA	NA	NA	0	NA	0	0	NA	NA	0	NA	690	370		0.333333
10	yul	11	2016-03-30	0	2	3	3	1	2	0	4	0	0	1	0.7	0.8	0.9	1.71	0	NA	NA	NA	0	NA	0	0	NA	NA	0	NA	690	370		0.25
10	yul	12	2016-04-04	0	2	3	2	0	3	1	4	0	1	0	0.6	0.6	0.9	1.71	0	NA	NA	NA	0	NA	0	0	NA	NA	0	NA	690	370		0.333333
10	yul	12	2016-04-06	0	3	3	3	1	3	0	3	1	0	1	0.6	0.6	0.8	1.71	0	NA	NA	NA	0	NA	0	0	NA	NA	0	NA	690	370		0.333333
11	loglesby	2	2016-01-22	1	4	4	1	1	4	0	3	1	1	0	0.5	0.5	0.5	2.67	27	15	12	16	25	16	30	24	13	13	27	13	0	0		0.25
11	loglesby	3	2016-01-25	1	3	4	1	1	3	0	2	1	0	0	0.7	0.7	0.7	2.67	27	15	12	16	25	16	30	24	13	13	27	13	0	0		0.25
11	loglesby	3	2016-01-27	1	4	4	1	1	4	1	4	1	0	1	0.5	0.6	0.6	2.67	27	15	12	16	25	16	30	24	13	13	27	13	0	0		0.25
11	loglesby	4	2016-02-01	0	4	4	1	0	3	1	3	1	1	1	0.7	0.8	0.8	2.67	27	15	12	16	25	16	30	24	13	13	27	13	0	0		0.25
11	loglesby	4	2016-02-03	0	4	4	1	0	4	0	3	1	1	1	0.3	0.4	0.4	2.67	27	15	12	16	25	16	30	24	13	13	27	13	0	0		0.25
11	loglesby	6	2016-02-19	NA	NA	NA	NA	NA	NA	NA	NA	0	0	1	0.5	0.6	0.6	2.67	27	15	12	16	25	16	30	24	13	13	27	13	0	0		0.25
11	loglesby	7	2016-02-22	0	2	4	1	0	2	0	3	NA	NA	NA	0.5	0.6	0.7	2.67	27	15	12	16	25	16	30	24	13	13	27	13	0	0		0.25
11	loglesby	7	2016-02-24	0	3	3	1	0	2	1	3	NA	NA	NA	0.5	0.5	0.5	2.67	27	15	12	16	25	16	30	24	13	13	27	13	0	0		0.25
11	loglesby	8	2016-02-29	0	2	3	2	1	NA	1	3	1	1	1	0.5	0.6	0.8	2.67	27	15	12	16	25	16	30	24	13	13	27	13	0	0		0.25
11	loglesby	10	2016-03-25	1	2	4	1	1	3	1	2	NA	NA	NA	0.4	0.5	0.5	2.67	27	15	12	16	25	16	30	24	13	13	27	13	0	0		0.25
11	loglesby	11	2016-03-28	1	3	3	1	1	4	0	3	1	1	1	0.8	0.8	0.9	2.67	27	15	12	16	25	16	30	24	13	13	27	13	0	0		0.333333
11	loglesby	11	2016-03-30	0	2	3	2	1	NA	1	3	1	0	1	0.7	0.8	0.9	2.67	27	15	12	16	25	16	30	24	13	13	27	13	0	0		0.25
11	loglesby	12	2016-04-04	1	3	3	2	1	3	1	3	1	1	1	0.6	0.6	0.9	2.67	27	15	12	16	25	16	30	24	13	13	27	13	0	0		0.333333
11	loglesby	12	2016-04-06	0	3	3	2	1	2	1	2	1	1	0	0.6	0.6	0.8	2.67	27	15	12	16	25	16	30	24	13	13	27	13	0	0		0.333333
12	sbgrant	2	2016-01-22	NA	NA	NA	NA	NA	NA	NA	NA	1	1	0	0.5	0.5	0.5	2.66	31	15	15	18	32	15	33	32	16	17	28	16	0	0		0.25
12	sbgrant	3	2016-01-25	1	3	3	4	1	4	1	1	1	0	1	0.7	0.7	0.7	2.66	31	15	15	18	32	15	33	32	16	17	28	16	0	0		0.25
12	sbgrant	3	2016-01-27	1	2	2	2	0	2	0	3	1	1	0	0.5	0.6	0.6	2.66	31	15	15	18	32	15	33	32	16	17	28	16	0	0		0.25
12	sbgrant	4	2016-02-01	0	2	3	3	0	3	1	4	NA	NA	NA	0.7	0.8	0.8	2.66	31	15	15	18	32	15	33	32	16	17	28	16	0	0		0.25
12	sbgrant	4	2016-02-03	NA	NA	NA	NA	NA	NA	NA	NA	NA	NA	NA	0.3	0.4	0.4	2.66	31	15	15	18	32	15	33	32	16	17	28	16	0	0		0.25
12	sbgrant	6	2016-02-19	1	3	4	3	1	4	1	3	NA	NA	NA	0.5	0.6	0.6	2.66	31	15	15	18	32	15	33	32	16	17	28	16	0	0		0.25
12	sbgrant	7	2016-02-22	0	2	2	2	0	2	1	2	NA	NA	NA	0.5	0.6	0.7	2.66	31	15	15	18	32	15	33	32	16	17	28	16	0	0		0.25
12	sbgrant	7	2016-02-24	NA	NA	NA	NA	NA	NA	NA	NA	NA	NA	NA	0.5	0.5	0.5	2.66	31	15	15	18	32	15	33	32	16	17	28	16	0	0		0.25
12	sbgrant	8	2016-02-29	0	2	3	2	1	2	0	2	NA	NA	NA	0.5	0.6	0.8	2.66	31	15	15	18	32	15	33	32	16	17	28	16	0	0		0.25
12	sbgrant	10	2016-03-25	0	2	3	2	0	3	0	2	NA	NA	NA	0.4	0.5	0.5	2.66	31	15	15	18	32	15	33	32	16	17	28	16	0	0		0.25
12	sbgrant	11	2016-03-28	1	2	2	2	1	4	1	2	NA	NA	NA	0.8	0.8	0.9	2.66	31	15	15	18	32	15	33	32	16	17	28	16	0	0		0.333333
12	sbgrant	11	2016-03-30	NA	NA	NA	NA	NA	NA	NA	NA	NA	NA	NA	0.7	0.8	0.9	2.66	31	15	15	18	32	15	33	32	16	17	28	16	0	0		0.25
12	sbgrant	12	2016-04-04	NA	NA	NA	NA	NA	NA	NA	NA	NA	NA	NA	0.6	0.6	0.9	2.66	31	15	15	18	32	15	33	32	16	17	28	16	0	0		0.333333
12	sbgrant	12	2016-04-06	NA	NA	NA	NA	NA	NA	NA	NA	NA	NA	NA	0.6	0.6	0.8	2.66	31	15	15	18	32	15	33	32	16	17	28	16	0	0		0.333333
13	jgeerdes	2	2016-01-22	1	3	4	4	0	2	0	1	1	1	0	0.5	0.5	0.5	2.6	26	13	16	17	24	13	27	28	14	14	25	11	0	0		0.25
13	jgeerdes	3	2016-01-25	0	3	4	4	0	3	1	2	1	0	1	0.7	0.7	0.7	2.6	26	13	16	17	24	13	27	28	14	14	25	11	0	0		0.25
13	jgeerdes	3	2016-01-27	0	4	4	4	0	4	0	4	1	1	0	0.5	0.6	0.6	2.6	26	13	16	17	24	13	27	28	14	14	25	11	0	0		0.25
13	jgeerdes	4	2016-02-01	0	3	3	4	0	2	1	4	NA	NA	NA	0.7	0.8	0.8	2.6	26	13	16	17	24	13	27	28	14	14	25	11	0	0		0.25
13	jgeerdes	4	2016-02-03	0	1	4	4	0	4	0	2	NA	NA	NA	0.3	0.4	0.4	2.6	26	13	16	17	24	13	27	28	14	14	25	11	0	0		0.25
13	jgeerdes	6	2016-02-19	1	3	3	4	0	4	0	3	1	1	1	0.5	0.6	0.6	2.6	26	13	16	17	24	13	27	28	14	14	25	11	0	0		0.25
13	jgeerdes	7	2016-02-22	1	2	2	4	1	3	0	2	NA	NA	NA	0.5	0.6	0.7	2.6	26	13	16	17	24	13	27	28	14	14	25	11	0	0		0.25
13	jgeerdes	7	2016-02-24	1	3	3	4	1	4	1	4	NA	NA	NA	0.5	0.5	0.5	2.6	26	13	16	17	24	13	27	28	14	14	25	11	0	0		0.25
13	jgeerdes	8	2016-02-29	1	3	3	4	1	2	1	3	0	1	1	0.5	0.6	0.8	2.6	26	13	16	17	24	13	27	28	14	14	25	11	0	0		0.25
13	jgeerdes	10	2016-03-25	0	4	4	4	1	4	0	4	0	1	0	0.4	0.5	0.5	2.6	26	13	16	17	24	13	27	28	14	14	25	11	0	0		0.25
13	jgeerdes	11	2016-03-28	NA	NA	NA	NA	NA	NA	NA	NA	NA	NA	NA	0.8	0.8	0.9	2.6	26	13	16	17	24	13	27	28	14	14	25	11	0	0		0.333333
13	jgeerdes	11	2016-03-30	1	2	3	2	0	2	0	4	NA	NA	NA	0.7	0.8	0.9	2.6	26	13	16	17	24	13	27	28	14	14	25	11	0	0		0.25
13	jgeerdes	12	2016-04-04	0	2	3	4	0	3	1	4	0	0	1	0.6	0.6	0.9	2.6	26	13	16	17	24	13	27	28	14	14	25	11	0	0		0.333333
13	jgeerdes	12	2016-04-06	1	4	3	4	1	3	0	3	1	1	0	0.6	0.6	0.8	2.6	26	13	16	17	24	13	27	28	14	14	25	11	0	0		0.333333
14	mz10	2	2016-01-22	0	2	3	4	0	3	0	2	0	1	1	0.5	0.5	0.5	3.79	0	NA	NA	NA	0	NA	0	0	NA	NA	0	NA	0	0		0.25
14	mz10	3	2016-01-25	1	3	3	4	1	3	0	2	1	0	0	0.7	0.7	0.7	3.79	0	NA	NA	NA	0	NA	0	0	NA	NA	0	NA	0	0		0.25
14	mz10	3	2016-01-27	0	3	3	4	0	3	1	3	1	0	1	0.5	0.6	0.6	3.79	0	NA	NA	NA	0	NA	0	0	NA	NA	0	NA	0	0		0.25
14	mz10	4	2016-02-01	0	2	3	4	0	2	1	4	1	1	1	0.7	0.8	0.8	3.79	0	NA	NA	NA	0	NA	0	0	NA	NA	0	NA	0	0		0.25
14	mz10	4	2016-02-03	0	3	4	4	0	3	0	2	1	1	0	0.3	0.4	0.4	3.79	0	NA	NA	NA	0	NA	0	0	NA	NA	0	NA	0	0		0.25
14	mz10	6	2016-02-19	1	2	3	4	0	2	1	2	1	1	1	0.5	0.6	0.6	3.79	0	NA	NA	NA	0	NA	0	0	NA	NA	0	NA	0	0		0.25
14	mz10	7	2016-02-22	1	1	3	4	1	2	1	2	1	1	1	0.5	0.6	0.7	3.79	0	NA	NA	NA	0	NA	0	0	NA	NA	0	NA	0	0		0.25
14	mz10	7	2016-02-24	0	1	2	4	0	2	0	2	1	1	1	0.5	0.5	0.5	3.79	0	NA	NA	NA	0	NA	0	0	NA	NA	0	NA	0	0		0.25
14	mz10	8	2016-02-29	0	NA	2	4	1	3	1	3	1	0	1	0.5	0.6	0.8	3.79	0	NA	NA	NA	0	NA	0	0	NA	NA	0	NA	0	0		0.25
14	mz10	10	2016-03-25	0	2	3	4	1	2	0	3	1	1	0	0.4	0.5	0.5	3.79	0	NA	NA	NA	0	NA	0	0	NA	NA	0	NA	0	0		0.25
14	mz10	11	2016-03-28	0	3	3	4	1	2	1	3	1	1	1	0.8	0.8	0.9	3.79	0	NA	NA	NA	0	NA	0	0	NA	NA	0	NA	0	0		0.333333
14	mz10	11	2016-03-30	NA	NA	NA	NA	0	NA	1	3	1	1	1	0.7	0.8	0.9	3.79	0	NA	NA	NA	0	NA	0	0	NA	NA	0	NA	0	0		0.25
14	mz10	12	2016-04-04	0	3	3	4	0	2	1	2	1	0	1	0.6	0.6	0.9	3.79	0	NA	NA	NA	0	NA	0	0	NA	NA	0	NA	0	0		0.333333
14	mz10	12	2016-04-06	0	4	3	4	1	2	0	2	1	0	0	0.6	0.6	0.8	3.79	0	NA	NA	NA	0	NA	0	0	NA	NA	0	NA	0	0		0.333333
15	shstreff	2	2016-01-22	0	3	3	3	0	3	1	3	1	1	0	0.5	0.5	0.5	2.95	29	13	15	15	30	16	28	29	14	15	28	18	0	0		0.25
15	shstreff	3	2016-01-25	1	1	1	3	0	1	0	3	0	0	0	0.7	0.7	0.7	2.95	29	13	15	15	30	16	28	29	14	15	28	18	0	0		0.25
15	shstreff	3	2016-01-27	0	2	3	1	0	3	0	2	1	0	0	0.5	0.6	0.6	2.95	29	13	15	15	30	16	28	29	14	15	28	18	0	0		0.25
15	shstreff	4	2016-02-01	1	3	3	1	0	3	1	2	1	1	1	0.7	0.8	0.8	2.95	29	13	15	15	30	16	28	29	14	15	28	18	0	0		0.25
15	shstreff	4	2016-02-03	0	1	4	2	0	3	0	1	0	1	1	0.3	0.4	0.4	2.95	29	13	15	15	30	16	28	29	14	15	28	18	0	0		0.25
15	shstreff	6	2016-02-19	0	3	3	1	0	3	1	3	1	1	1	0.5	0.6	0.6	2.95	29	13	15	15	30	16	28	29	14	15	28	18	0	0		0.25
15	shstreff	7	2016-02-22	0	2	2	3	0	3	1	1	0	1	0	0.5	0.6	0.7	2.95	29	13	15	15	30	16	28	29	14	15	28	18	0	0		0.25
15	shstreff	7	2016-02-24	1	3	4	2	1	3	0	1	1	1	0	0.5	0.5	0.5	2.95	29	13	15	15	30	16	28	29	14	15	28	18	0	0		0.25
15	shstreff	8	2016-02-29	0	1	1	2	0	2	1	2	0	0	1	0.5	0.6	0.8	2.95	29	13	15	15	30	16	28	29	14	15	28	18	0	0		0.25
15	shstreff	10	2016-03-25	0	2	3	3	0	2	1	2	1	1	0	0.4	0.5	0.5	2.95	29	13	15	15	30	16	28	29	14	15	28	18	0	0		0.25
15	shstreff	11	2016-03-28	1	2	3	2	1	3	1	2	1	1	1	0.8	0.8	0.9	2.95	29	13	15	15	30	16	28	29	14	15	28	18	0	0		0.333333
15	shstreff	11	2016-03-30	0	1	2	2	0	NA	1	3	1	1	1	0.7	0.8	0.9	2.95	29	13	15	15	30	16	28	29	14	15	28	18	0	0		0.25
15	shstreff	12	2016-04-04	1	3	4	2	1	3	1	2	1	1	1	0.6	0.6	0.9	2.95	29	13	15	15	30	16	28	29	14	15	28	18	0	0		0.333333
15	shstreff	12	2016-04-06	1	3	3	2	1	3	0	2	1	1	0	0.6	0.6	0.8	2.95	29	13	15	15	30	16	28	29	14	15	28	18	0	0		0.333333
16	kofio	2	2016-01-22	1	3	4	3	1	4	0	3	NA	NA	NA	0.5	0.5	0.5	2.76	15	8	5	9	14	12	18	14	5	8	15	8	0	0		0.25
16	kofio	3	2016-01-25	1	2	4	3	1	3	0	2	1	1	0	0.7	0.7	0.7	2.76	15	8	5	9	14	12	18	14	5	8	15	8	0	0		0.25
16	kofio	3	2016-01-27	0	3	4	3	0	3	0	3	1	1	0	0.5	0.6	0.6	2.76	15	8	5	9	14	12	18	14	5	8	15	8	0	0		0.25
16	kofio	4	2016-02-01	1	3	4	3	0	3	1	3	0	1	0	0.7	0.8	0.8	2.76	15	8	5	9	14	12	18	14	5	8	15	8	0	0		0.25
16	kofio	4	2016-02-03	0	3	3	3	0	4	1	2	1	1	1	0.3	0.4	0.4	2.76	15	8	5	9	14	12	18	14	5	8	15	8	0	0		0.25
16	kofio	6	2016-02-19	1	3	3	2	1	3	0	2	NA	NA	NA	0.5	0.6	0.6	2.76	15	8	5	9	14	12	18	14	5	8	15	8	0	0		0.25
16	kofio	7	2016-02-22	1	2	2	2	1	3	1	2	1	1	0	0.5	0.6	0.7	2.76	15	8	5	9	14	12	18	14	5	8	15	8	0	0		0.25
16	kofio	7	2016-02-24	0	2	3	3	1	3	0	2	1	1	0	0.5	0.5	0.5	2.76	15	8	5	9	14	12	18	14	5	8	15	8	0	0		0.25
16	kofio	8	2016-02-29	0	3	3	2	0	1	1	2	1	1	0	0.5	0.6	0.8	2.76	15	8	5	9	14	12	18	14	5	8	15	8	0	0		0.25
16	kofio	10	2016-03-25	0	3	3	4	0	2	1	2	1	1	0	0.4	0.5	0.5	2.76	15	8	5	9	14	12	18	14	5	8	15	8	0	0		0.25
16	kofio	11	2016-03-28	1	2	3	3	1	3	0	3	1	1	0	0.8	0.8	0.9	2.76	15	8	5	9	14	12	18	14	5	8	15	8	0	0		0.333333
16	kofio	11	2016-03-30	0	3	3	4	0	3	1	3	0	1	0	0.7	0.8	0.9	2.76	15	8	5	9	14	12	18	14	5	8	15	8	0	0		0.25
16	kofio	12	2016-04-04	1	3	3	3	1	3	0	3	1	1	0	0.6	0.6	0.9	2.76	15	8	5	9	14	12	18	14	5	8	15	8	0	0		0.333333
16	kofio	12	2016-04-06	0	3	3	4	0	3	0	3	1	0	0	0.6	0.6	0.8	2.76	15	8	5	9	14	12	18	14	5	8	15	8	0	0		0.333333
17	bzc	2	2016-01-22	NA	NA	NA	NA	NA	NA	NA	NA	1	0	1	0.5	0.5	0.5	3.05	0	NA	NA	NA	0	NA	0	0	NA	NA	0	NA	0	0		0.25
17	bzc	3	2016-01-25	0	2	4	4	1	3	0	3	0	1	0	0.7	0.7	0.7	3.05	0	NA	NA	NA	0	NA	0	0	NA	NA	0	NA	0	0		0.25
17	bzc	3	2016-01-27	0	3	4	4	0	4	1	4	0	1	0	0.5	0.6	0.6	3.05	0	NA	NA	NA	0	NA	0	0	NA	NA	0	NA	0	0		0.25
17	bzc	4	2016-02-01	1	3	4	4	0	4	1	4	1	1	1	0.7	0.8	0.8	3.05	0	NA	NA	NA	0	NA	0	0	NA	NA	0	NA	0	0		0.25
17	bzc	4	2016-02-03	NA	NA	NA	NA	NA	NA	NA	NA	0	0	0	0.3	0.4	0.4	3.05	0	NA	NA	NA	0	NA	0	0	NA	NA	0	NA	0	0		0.25
17	bzc	6	2016-02-19	0	4	4	4	0	4	0	4	1	0	1	0.5	0.6	0.6	3.05	0	NA	NA	NA	0	NA	0	0	NA	NA	0	NA	0	0		0.25
17	bzc	7	2016-02-22	0	4	4	4	0	4	1	3	1	1	0	0.5	0.6	0.7	3.05	0	NA	NA	NA	0	NA	0	0	NA	NA	0	NA	0	0		0.25
17	bzc	7	2016-02-24	1	4	4	4	1	4	1	4	1	1	1	0.5	0.5	0.5	3.05	0	NA	NA	NA	0	NA	0	0	NA	NA	0	NA	0	0		0.25
17	bzc	8	2016-02-29	0	4	4	4	1	4	1	4	1	0	1	0.5	0.6	0.8	3.05	0	NA	NA	NA	0	NA	0	0	NA	NA	0	NA	0	0		0.25
17	bzc	10	2016-03-25	0	4	4	4	0	4	1	4	0	0	1	0.4	0.5	0.5	3.05	0	NA	NA	NA	0	NA	0	0	NA	NA	0	NA	0	0		0.25
17	bzc	11	2016-03-28	NA	NA	NA	NA	1	4	0	4	0	0	1	0.8	0.8	0.9	3.05	0	NA	NA	NA	0	NA	0	0	NA	NA	0	NA	0	0		0.333333
17	bzc	11	2016-03-30	NA	NA	NA	NA	0	4	0	4	0	0	0	0.7	0.8	0.9	3.05	0	NA	NA	NA	0	NA	0	0	NA	NA	0	NA	0	0		0.25
17	bzc	12	2016-04-04	1	4	4	4	0	4	1	4	1	0	0	0.6	0.6	0.9	3.05	0	NA	NA	NA	0	NA	0	0	NA	NA	0	NA	0	0		0.333333
17	bzc	12	2016-04-06	1	4	4	4	0	4	1	4	1	0	0	0.6	0.6	0.8	3.05	0	NA	NA	NA	0	NA	0	0	NA	NA	0	NA	0	0		0.333333
18	sgthatch	2	2016-01-22	1	NA	3	4	0	3	0	4	1	1	0	0.5	0.5	0.5	NA	0	NA	NA	NA	0	NA	0	0	NA	NA	0	NA	0	0		0.25
18	sgthatch	3	2016-01-25	0	3	3	2	0	4	0	2	1	1	0	0.7	0.7	0.7	NA	0	NA	NA	NA	0	NA	0	0	NA	NA	0	NA	0	0		0.25
18	sgthatch	3	2016-01-27	0	3	3	4	0	4	0	2	1	1	0	0.5	0.6	0.6	NA	0	NA	NA	NA	0	NA	0	0	NA	NA	0	NA	0	0		0.25
18	sgthatch	4	2016-02-01	0	3	3	4	0	3	1	3	0	1	1	0.7	0.8	0.8	NA	0	NA	NA	NA	0	NA	0	0	NA	NA	0	NA	0	0		0.25
18	sgthatch	4	2016-02-03	NA	NA	NA	NA	NA	NA	NA	NA	0	1	1	0.3	0.4	0.4	NA	0	NA	NA	NA	0	NA	0	0	NA	NA	0	NA	0	0		0.25
18	sgthatch	6	2016-02-19	0	4	4	4	0	4	1	3	1	1	0	0.5	0.6	0.6	NA	0	NA	NA	NA	0	NA	0	0	NA	NA	0	NA	0	0		0.25
18	sgthatch	7	2016-02-22	0	3	3	4	NA	3	0	3	1	1	1	0.5	0.6	0.7	NA	0	NA	NA	NA	0	NA	0	0	NA	NA	0	NA	0	0		0.25
18	sgthatch	7	2016-02-24	NA	NA	NA	NA	NA	NA	NA	NA	0	0	0	0.5	0.5	0.5	NA	0	NA	NA	NA	0	NA	0	0	NA	NA	0	NA	0	0		0.25
18	sgthatch	8	2016-02-29	NA	NA	NA	NA	NA	NA	NA	NA	0	1	1	0.5	0.6	0.8	NA	0	NA	NA	NA	0	NA	0	0	NA	NA	0	NA	0	0		0.25
18	sgthatch	10	2016-03-25	0	3	4	4	0	3	0	3	1	1	0	0.4	0.5	0.5	NA	0	NA	NA	NA	0	NA	0	0	NA	NA	0	NA	0	0		0.25
18	sgthatch	11	2016-03-28	1	3	3	3	1	4	0	3	1	1	1	0.8	0.8	0.9	NA	0	NA	NA	NA	0	NA	0	0	NA	NA	0	NA	0	0		0.333333
18	sgthatch	11	2016-03-30	NA	NA	NA	NA	NA	NA	NA	NA	0	0	1	0.7	0.8	0.9	NA	0	NA	NA	NA	0	NA	0	0	NA	NA	0	NA	0	0		0.25
18	sgthatch	12	2016-04-04	0	3	4	4	0	3	1	3	1	0	1	0.6	0.6	0.9	NA	0	NA	NA	NA	0	NA	0	0	NA	NA	0	NA	0	0		0.333333
18	sgthatch	12	2016-04-06	0	3	4	4	0	3	0	3	1	1	0	0.6	0.6	0.8	NA	0	NA	NA	NA	0	NA	0	0	NA	NA	0	NA	0	0		0.333333
19	dcgagni	2	2016-01-22	1	3	3	3	1	2	0	3	1	1	0	0.5	0.5	0.5	2.16	27	14	13	15	24	13	27	27	12	14	28	13	0	0		0.25
19	dcgagni	3	2016-01-25	0	1	3	3	0	2	0	2	NA	NA	NA	0.7	0.7	0.7	2.16	27	14	13	15	24	13	27	27	12	14	28	13	0	0		0.25
19	dcgagni	3	2016-01-27	1	2	4	2	0	2	0	2	NA	NA	NA	0.5	0.6	0.6	2.16	27	14	13	15	24	13	27	27	12	14	28	13	0	0		0.25
19	dcgagni	4	2016-02-01	0	3	4	2	0	3	1	2	1	1	0	0.7	0.8	0.8	2.16	27	14	13	15	24	13	27	27	12	14	28	13	0	0		0.25
19	dcgagni	4	2016-02-03	0	3	3	2	0	3	0	2	0	1	0	0.3	0.4	0.4	2.16	27	14	13	15	24	13	27	27	12	14	28	13	0	0		0.25
19	dcgagni	6	2016-02-19	0	3	4	3	0	2	1	1	1	1	1	0.5	0.6	0.6	2.16	27	14	13	15	24	13	27	27	12	14	28	13	0	0		0.25
19	dcgagni	7	2016-02-22	0	1	2	3	0	2	0	2	1	1	0	0.5	0.6	0.7	2.16	27	14	13	15	24	13	27	27	12	14	28	13	0	0		0.25
19	dcgagni	7	2016-02-24	0	3	3	3	0	3	0	2	1	1	0	0.5	0.5	0.5	2.16	27	14	13	15	24	13	27	27	12	14	28	13	0	0		0.25
19	dcgagni	8	2016-02-29	1	1	3	2	0	2	1	2	1	1	1	0.5	0.6	0.8	2.16	27	14	13	15	24	13	27	27	12	14	28	13	0	0		0.25
19	dcgagni	10	2016-03-25	0	2	3	3	0	2	0	2	0	0	0	0.4	0.5	0.5	2.16	27	14	13	15	24	13	27	27	12	14	28	13	0	0		0.25
19	dcgagni	11	2016-03-28	0	3	3	3	1	3	1	2	1	1	0	0.8	0.8	0.9	2.16	27	14	13	15	24	13	27	27	12	14	28	13	0	0		0.333333
19	dcgagni	11	2016-03-30	0	2	3	3	0	2	0	2	0	1	1	0.7	0.8	0.9	2.16	27	14	13	15	24	13	27	27	12	14	28	13	0	0		0.25
19	dcgagni	12	2016-04-04	0	3	3	3	0	3	1	NA	1	1	1	0.6	0.6	0.9	2.16	27	14	13	15	24	13	27	27	12	14	28	13	0	0		0.333333
19	dcgagni	12	2016-04-06	0	2	3	3	0	2	0	2	1	0	0	0.6	0.6	0.8	2.16	27	14	13	15	24	13	27	27	12	14	28	13	0	0		0.333333
20	mmilot	2	2016-01-22	1	3	4	4	1	4	0	2	1	1	0	0.5	0.5	0.5	3	0	NA	NA	NA	0	NA	0	0	NA	NA	0	NA	0	0		0.25
20	mmilot	3	2016-01-25	0	2	3	4	0	2	0	3	0	1	1	0.7	0.7	0.7	3	0	NA	NA	NA	0	NA	0	0	NA	NA	0	NA	0	0		0.25
20	mmilot	3	2016-01-27	1	4	4	4	1	4	0	3	1	0	0	0.5	0.6	0.6	3	0	NA	NA	NA	0	NA	0	0	NA	NA	0	NA	0	0		0.25
20	mmilot	4	2016-02-01	0	4	4	4	1	3	0	3	1	0	1	0.7	0.8	0.8	3	0	NA	NA	NA	0	NA	0	0	NA	NA	0	NA	0	0		0.25
20	mmilot	4	2016-02-03	0	4	4	4	0	4	0	3	0	0	0	0.3	0.4	0.4	3	0	NA	NA	NA	0	NA	0	0	NA	NA	0	NA	0	0		0.25
20	mmilot	6	2016-02-19	0	4	4	4	0	3	1	4	1	1	1	0.5	0.6	0.6	3	0	NA	NA	NA	0	NA	0	0	NA	NA	0	NA	0	0		0.25
20	mmilot	7	2016-02-22	0	3	3	4	0	3	1	3	0	1	0	0.5	0.6	0.7	3	0	NA	NA	NA	0	NA	0	0	NA	NA	0	NA	0	0		0.25
20	mmilot	7	2016-02-24	0	4	3	4	0	3	1	3	1	1	1	0.5	0.5	0.5	3	0	NA	NA	NA	0	NA	0	0	NA	NA	0	NA	0	0		0.25
20	mmilot	8	2016-02-29	1	4	4	4	1	3	1	4	1	1	1	0.5	0.6	0.8	3	0	NA	NA	NA	0	NA	0	0	NA	NA	0	NA	0	0		0.25
20	mmilot	10	2016-03-25	1	NA	4	4	0	4	0	4	1	1	0	0.4	0.5	0.5	3	0	NA	NA	NA	0	NA	0	0	NA	NA	0	NA	0	0		0.25
20	mmilot	11	2016-03-28	1	3	4	4	NA	4	1	4	0	1	1	0.8	0.8	0.9	3	0	NA	NA	NA	0	NA	0	0	NA	NA	0	NA	0	0		0.333333
20	mmilot	11	2016-03-30	0	3	3	4	1	3	1	3	1	1	1	0.7	0.8	0.9	3	0	NA	NA	NA	0	NA	0	0	NA	NA	0	NA	0	0		0.25
20	mmilot	12	2016-04-04	1	4	3	4	1	4	0	3	1	1	0	0.6	0.6	0.9	3	0	NA	NA	NA	0	NA	0	0	NA	NA	0	NA	0	0		0.333333
20	mmilot	12	2016-04-06	1	3	4	4	0	4	0	3	1	0	0	0.6	0.6	0.8	3	0	NA	NA	NA	0	NA	0	0	NA	NA	0	NA	0	0		0.333333
21	yijunqi	2	2016-01-22	1	3	3	3	1	3	0	2	1	1	0	0.5	0.5	0.5	3.71	23	17	9	13	20	14	29	20	9	11	23	10	0	0		0.25
21	yijunqi	3	2016-01-25	0	2	4	3	1	2	0	3	1	0	0	0.7	0.7	0.7	3.71	23	17	9	13	20	14	29	20	9	11	23	10	0	0		0.25
21	yijunqi	3	2016-01-27	1	3	4	4	1	3	0	2	1	0	0	0.5	0.6	0.6	3.71	23	17	9	13	20	14	29	20	9	11	23	10	0	0		0.25
21	yijunqi	4	2016-02-01	0	3	4	4	0	3	1	3	0	0	1	0.7	0.8	0.8	3.71	23	17	9	13	20	14	29	20	9	11	23	10	0	0		0.25
21	yijunqi	4	2016-02-03	0	3	4	3	0	3	0	2	1	1	0	0.3	0.4	0.4	3.71	23	17	9	13	20	14	29	20	9	11	23	10	0	0		0.25
21	yijunqi	6	2016-02-19	NA	NA	NA	NA	0	3	0	3	1	1	0	0.5	0.6	0.6	3.71	23	17	9	13	20	14	29	20	9	11	23	10	0	0		0.25
21	yijunqi	7	2016-02-22	0	2	2	1	1	3	1	2	0	1	0	0.5	0.6	0.7	3.71	23	17	9	13	20	14	29	20	9	11	23	10	0	0		0.25
21	yijunqi	7	2016-02-24	0	2	2	1	0	2	0	2	1	1	1	0.5	0.5	0.5	3.71	23	17	9	13	20	14	29	20	9	11	23	10	0	0		0.25
21	yijunqi	8	2016-02-29	NA	NA	NA	NA	1	3	1	2	0	1	1	0.5	0.6	0.8	3.71	23	17	9	13	20	14	29	20	9	11	23	10	0	0		0.25
21	yijunqi	10	2016-03-25	NA	NA	NA	NA	NA	NA	NA	NA	0	1	1	0.4	0.5	0.5	3.71	23	17	9	13	20	14	29	20	9	11	23	10	0	0		0.25
21	yijunqi	11	2016-03-28	NA	NA	NA	NA	1	3	0	3	NA	NA	NA	0.8	0.8	0.9	3.71	23	17	9	13	20	14	29	20	9	11	23	10	0	0		0.333333
21	yijunqi	11	2016-03-30	1	3	4	3	1	3	0	2	NA	NA	NA	0.7	0.8	0.9	3.71	23	17	9	13	20	14	29	20	9	11	23	10	0	0		0.25
21	yijunqi	12	2016-04-04	NA	NA	NA	NA	1	3	0	NA	0	0	0	0.6	0.6	0.9	3.71	23	17	9	13	20	14	29	20	9	11	23	10	0	0		0.333333
21	yijunqi	12	2016-04-06	NA	NA	NA	NA	0	2	1	3	1	1	0	0.6	0.6	0.8	3.71	23	17	9	13	20	14	29	20	9	11	23	10	0	0		0.333333
22	kgao	2	2016-01-22	0	3	3	4	1	4	0	1	1	1	0	0.5	0.5	0.5	3.42	0	NA	NA	NA	0	NA	0	0	NA	NA	0	NA	0	0		0.25
22	kgao	3	2016-01-25	0	3	4	3	0	3	1	3	0	0	0	0.7	0.7	0.7	3.42	0	NA	NA	NA	0	NA	0	0	NA	NA	0	NA	0	0		0.25
22	kgao	3	2016-01-27	1	3	4	4	1	4	0	2	1	1	0	0.5	0.6	0.6	3.42	0	NA	NA	NA	0	NA	0	0	NA	NA	0	NA	0	0		0.25
22	kgao	4	2016-02-01	0	3	4	3	0	4	0	2	0	1	0	0.7	0.8	0.8	3.42	0	NA	NA	NA	0	NA	0	0	NA	NA	0	NA	0	0		0.25
22	kgao	4	2016-02-03	NA	NA	NA	NA	0	4	1	4	0	0	1	0.3	0.4	0.4	3.42	0	NA	NA	NA	0	NA	0	0	NA	NA	0	NA	0	0		0.25
22	kgao	6	2016-02-19	0	3	3	3	1	3	1	2	1	1	1	0.5	0.6	0.6	3.42	0	NA	NA	NA	0	NA	0	0	NA	NA	0	NA	0	0		0.25
22	kgao	7	2016-02-22	0	NA	3	4	1	2	1	4	0	1	0	0.5	0.6	0.7	3.42	0	NA	NA	NA	0	NA	0	0	NA	NA	0	NA	0	0		0.25
22	kgao	7	2016-02-24	0	3	3	3	0	3	1	3	1	1	1	0.5	0.5	0.5	3.42	0	NA	NA	NA	0	NA	0	0	NA	NA	0	NA	0	0		0.25
22	kgao	8	2016-02-29	0	3	3	4	0	3	1	4	0	1	1	0.5	0.6	0.8	3.42	0	NA	NA	NA	0	NA	0	0	NA	NA	0	NA	0	0		0.25
22	kgao	10	2016-03-25	0	3	3	3	1	2	1	4	1	1	0	0.4	0.5	0.5	3.42	0	NA	NA	NA	0	NA	0	0	NA	NA	0	NA	0	0		0.25
22	kgao	11	2016-03-28	1	3	3	3	1	4	0	3	1	0	1	0.8	0.8	0.9	3.42	0	NA	NA	NA	0	NA	0	0	NA	NA	0	NA	0	0		0.333333
22	kgao	11	2016-03-30	0	2	2	2	0	2	0	3	0	1	0	0.7	0.8	0.9	3.42	0	NA	NA	NA	0	NA	0	0	NA	NA	0	NA	0	0		0.25
22	kgao	12	2016-04-04	0	3	3	3	1	3	1	2	1	1	1	0.6	0.6	0.9	3.42	0	NA	NA	NA	0	NA	0	0	NA	NA	0	NA	0	0		0.333333
22	kgao	12	2016-04-06	0	3	3	2	0	3	0	3	1	1	0	0.6	0.6	0.8	3.42	0	NA	NA	NA	0	NA	0	0	NA	NA	0	NA	0	0		0.333333
23	alharris	2	2016-01-22	1	3	4	4	1	4	0	2	1	1	1	0.5	0.5	0.5	3.94	29	17	10	18	27	18	35	22	15	13	30	14	0	0		0.25
23	alharris	3	2016-01-25	0	2	2	4	1	2	0	3	1	1	0	0.7	0.7	0.7	3.94	29	17	10	18	27	18	35	22	15	13	30	14	0	0		0.25
23	alharris	3	2016-01-27	0	3	3	4	0	3	0	3	1	0	0	0.5	0.6	0.6	3.94	29	17	10	18	27	18	35	22	15	13	30	14	0	0		0.25
23	alharris	4	2016-02-01	1	2	3	3	1	3	1	4	1	1	1	0.7	0.8	0.8	3.94	29	17	10	18	27	18	35	22	15	13	30	14	0	0		0.25
23	alharris	4	2016-02-03	0	3	4	4	0	3	0	2	0	1	0	0.3	0.4	0.4	3.94	29	17	10	18	27	18	35	22	15	13	30	14	0	0		0.25
23	alharris	6	2016-02-19	0	3	3	2	0	4	0	2	1	1	1	0.5	0.6	0.6	3.94	29	17	10	18	27	18	35	22	15	13	30	14	0	0		0.25
23	alharris	7	2016-02-22	0	2	3	2	0	2	0	2	1	1	0	0.5	0.6	0.7	3.94	29	17	10	18	27	18	35	22	15	13	30	14	0	0		0.25
23	alharris	7	2016-02-24	0	2	3	3	0	3	1	2	1	1	0	0.5	0.5	0.5	3.94	29	17	10	18	27	18	35	22	15	13	30	14	0	0		0.25
23	alharris	8	2016-02-29	0	3	3	4	0	3	1	2	1	0	1	0.5	0.6	0.8	3.94	29	17	10	18	27	18	35	22	15	13	30	14	0	0		0.25
23	alharris	10	2016-03-25	0	3	3	4	0	3	0	3	1	1	0	0.4	0.5	0.5	3.94	29	17	10	18	27	18	35	22	15	13	30	14	0	0		0.25
23	alharris	11	2016-03-28	0	3	3	4	0	3	1	2	1	0	1	0.8	0.8	0.9	3.94	29	17	10	18	27	18	35	22	15	13	30	14	0	0		0.333333
23	alharris	11	2016-03-30	0	2	3	4	0	2	1	3	0	0	1	0.7	0.8	0.9	3.94	29	17	10	18	27	18	35	22	15	13	30	14	0	0		0.25
23	alharris	12	2016-04-04	0	2	3	4	1	2	0	2	1	1	1	0.6	0.6	0.9	3.94	29	17	10	18	27	18	35	22	15	13	30	14	0	0		0.333333
23	alharris	12	2016-04-06	0	2	3	4	0	2	0	3	1	1	0	0.6	0.6	0.8	3.94	29	17	10	18	27	18	35	22	15	13	30	14	0	0		0.333333
24	djfraser	2	2016-01-22	1	2	3	3	1	4	0	2	1	1	1	0.5	0.5	0.5	2.26	26	14	10	16	31	14	28	23	15	14	22	17	0	0		0.25
24	djfraser	3	2016-01-25	0	2	3	4	0	3	1	2	1	1	1	0.7	0.7	0.7	2.26	26	14	10	16	31	14	28	23	15	14	22	17	0	0		0.25
24	djfraser	3	2016-01-27	0	2	3	3	0	3	0	2	0	0	0	0.5	0.6	0.6	2.26	26	14	10	16	31	14	28	23	15	14	22	17	0	0		0.25
24	djfraser	4	2016-02-01	0	2	3	3	0	3	0	2	1	0	0	0.7	0.8	0.8	2.26	26	14	10	16	31	14	28	23	15	14	22	17	0	0		0.25
24	djfraser	4	2016-02-03	0	4	3	3	0	4	0	4	0	0	0	0.3	0.4	0.4	2.26	26	14	10	16	31	14	28	23	15	14	22	17	0	0		0.25
24	djfraser	6	2016-02-19	0	3	3	3	0	3	0	2	1	1	0	0.5	0.6	0.6	2.26	26	14	10	16	31	14	28	23	15	14	22	17	0	0		0.25
24	djfraser	7	2016-02-22	0	3	3	3	0	2	1	3	1	0	1	0.5	0.6	0.7	2.26	26	14	10	16	31	14	28	23	15	14	22	17	0	0		0.25
24	djfraser	7	2016-02-24	0	3	3	3	0	3	0	2	1	1	1	0.5	0.5	0.5	2.26	26	14	10	16	31	14	28	23	15	14	22	17	0	0		0.25
24	djfraser	8	2016-02-29	0	2	3	3	1	3	0	2	0	0	0	0.5	0.6	0.8	2.26	26	14	10	16	31	14	28	23	15	14	22	17	0	0		0.25
24	djfraser	10	2016-03-25	NA	NA	NA	NA	0	3	0	3	0	0	1	0.4	0.5	0.5	2.26	26	14	10	16	31	14	28	23	15	14	22	17	0	0		0.25
24	djfraser	11	2016-03-28	NA	NA	NA	3	1	3	0	2	0	1	0	0.8	0.8	0.9	2.26	26	14	10	16	31	14	28	23	15	14	22	17	0	0		0.333333
24	djfraser	11	2016-03-30	0	3	3	3	0	3	1	2	1	1	1	0.7	0.8	0.9	2.26	26	14	10	16	31	14	28	23	15	14	22	17	0	0		0.25
24	djfraser	12	2016-04-04	NA	NA	NA	NA	NA	NA	NA	NA	1	0	0	0.6	0.6	0.9	2.26	26	14	10	16	31	14	28	23	15	14	22	17	0	0		0.333333
24	djfraser	12	2016-04-06	0	3	3	3	1	2	0	2	1	0	0	0.6	0.6	0.8	2.26	26	14	10	16	31	14	28	23	15	14	22	17	0	0		0.333333
25	steven1	2	2016-01-22	0	3	3	3	1	4	1	2	1	1	0	0.5	0.5	0.5	NA	0	NA	NA	NA	0	NA	0	0	NA	NA	0	NA	540	500		0.25
25	steven1	3	2016-01-25	0	2	2	3	1	2	0	2	1	0	0	0.7	0.7	0.7	NA	0	NA	NA	NA	0	NA	0	0	NA	NA	0	NA	540	500		0.25
25	steven1	3	2016-01-27	0	3	3	4	1	NA	0	3	1	1	1	0.5	0.6	0.6	NA	0	NA	NA	NA	0	NA	0	0	NA	NA	0	NA	540	500		0.25
25	steven1	4	2016-02-01	0	3	3	3	0	NA	1	3	0	1	0	0.7	0.8	0.8	NA	0	NA	NA	NA	0	NA	0	0	NA	NA	0	NA	540	500		0.25
25	steven1	4	2016-02-03	0	4	3	3	0	3	0	3	0	0	0	0.3	0.4	0.4	NA	0	NA	NA	NA	0	NA	0	0	NA	NA	0	NA	540	500		0.25
25	steven1	6	2016-02-19	0	3	3	3	0	3	1	3	1	1	0	0.5	0.6	0.6	NA	0	NA	NA	NA	0	NA	0	0	NA	NA	0	NA	540	500		0.25
25	steven1	7	2016-02-22	0	3	3	3	0	3	0	3	0	1	1	0.5	0.6	0.7	NA	0	NA	NA	NA	0	NA	0	0	NA	NA	0	NA	540	500		0.25
25	steven1	7	2016-02-24	0	3	3	3	0	3	0	3	0	1	0	0.5	0.5	0.5	NA	0	NA	NA	NA	0	NA	0	0	NA	NA	0	NA	540	500		0.25
25	steven1	8	2016-02-29	0	2	2	4	1	3	0	2	0	0	0	0.5	0.6	0.8	NA	0	NA	NA	NA	0	NA	0	0	NA	NA	0	NA	540	500		0.25
25	steven1	10	2016-03-25	0	3	2	4	0	3	1	3	1	1	0	0.4	0.5	0.5	NA	0	NA	NA	NA	0	NA	0	0	NA	NA	0	NA	540	500		0.25
25	steven1	11	2016-03-28	0	3	2	4	1	3	1	3	NA	NA	NA	0.8	0.8	0.9	NA	0	NA	NA	NA	0	NA	0	0	NA	NA	0	NA	540	500		0.333333
25	steven1	11	2016-03-30	0	2	2	3	0	2	0	2	NA	NA	NA	0.7	0.8	0.9	NA	0	NA	NA	NA	0	NA	0	0	NA	NA	0	NA	540	500		0.25
25	steven1	12	2016-04-04	0	2	3	3	0	2	1	2	1	1	0	0.6	0.6	0.9	NA	0	NA	NA	NA	0	NA	0	0	NA	NA	0	NA	540	500		0.333333
25	steven1	12	2016-04-06	1	3	2	2	1	3	0	3	1	0	0	0.6	0.6	0.8	NA	0	NA	NA	NA	0	NA	0	0	NA	NA	0	NA	540	500		0.333333
26	yhussain	2	2016-01-22	1	4	3	2	1	4	0	2	1	1	0	0.5	0.5	0.5	3.24	0	NA	NA	NA	0	NA	0	0	NA	NA	0	NA	620	580		0.25
26	yhussain	3	2016-01-25	0	2	2	2	0	2	0	1	1	1	0	0.7	0.7	0.7	3.24	0	NA	NA	NA	0	NA	0	0	NA	NA	0	NA	620	580		0.25
26	yhussain	3	2016-01-27	0	2	2	3	0	4	0	3	1	1	0	0.5	0.6	0.6	3.24	0	NA	NA	NA	0	NA	0	0	NA	NA	0	NA	620	580		0.25
26	yhussain	4	2016-02-01	0	3	2	1	0	4	1	4	1	1	0	0.7	0.8	0.8	3.24	0	NA	NA	NA	0	NA	0	0	NA	NA	0	NA	620	580		0.25
26	yhussain	4	2016-02-03	0	3	3	3	0	4	0	2	0	1	1	0.3	0.4	0.4	3.24	0	NA	NA	NA	0	NA	0	0	NA	NA	0	NA	620	580		0.25
26	yhussain	6	2016-02-19	0	2	2	1	0	3	1	3	1	1	0	0.5	0.6	0.6	3.24	0	NA	NA	NA	0	NA	0	0	NA	NA	0	NA	620	580		0.25
26	yhussain	7	2016-02-22	0	2	2	2	0	2	0	2	NA	NA	NA	0.5	0.6	0.7	3.24	0	NA	NA	NA	0	NA	0	0	NA	NA	0	NA	620	580		0.25
26	yhussain	7	2016-02-24	0	2	2	1	0	3	0	4	NA	NA	NA	0.5	0.5	0.5	3.24	0	NA	NA	NA	0	NA	0	0	NA	NA	0	NA	620	580		0.25
26	yhussain	8	2016-02-29	NA	NA	NA	NA	NA	NA	NA	NA	1	0	1	0.5	0.6	0.8	3.24	0	NA	NA	NA	0	NA	0	0	NA	NA	0	NA	620	580		0.25
26	yhussain	10	2016-03-25	NA	NA	NA	NA	NA	NA	NA	NA	NA	NA	NA	0.4	0.5	0.5	3.24	0	NA	NA	NA	0	NA	0	0	NA	NA	0	NA	620	580		0.25
26	yhussain	11	2016-03-28	NA	NA	NA	NA	NA	NA	NA	NA	1	1	1	0.8	0.8	0.9	3.24	0	NA	NA	NA	0	NA	0	0	NA	NA	0	NA	620	580		0.333333
26	yhussain	11	2016-03-30	0	4	3	3	0	NA	0	4	1	0	1	0.7	0.8	0.9	3.24	0	NA	NA	NA	0	NA	0	0	NA	NA	0	NA	620	580		0.25
26	yhussain	12	2016-04-04	NA	NA	NA	NA	NA	NA	NA	NA	1	0	1	0.6	0.6	0.9	3.24	0	NA	NA	NA	0	NA	0	0	NA	NA	0	NA	620	580		0.333333
26	yhussain	12	2016-04-06	1	4	2	4	1	4	1	4	1	0	0	0.6	0.6	0.8	3.24	0	NA	NA	NA	0	NA	0	0	NA	NA	0	NA	620	580		0.333333
27	amohamed	2	2016-01-22	1	2	4	4	0	2	0	3	1	1	1	0.5	0.5	0.5	2.77	0	NA	NA	NA	0	NA	0	0	NA	NA	0	NA	0	0		0.25
27	amohamed	3	2016-01-25	NA	NA	NA	NA	NA	NA	NA	NA	0	0	0	0.7	0.7	0.7	2.77	0	NA	NA	NA	0	NA	0	0	NA	NA	0	NA	0	0		0.25
27	amohamed	3	2016-01-27	1	4	3	4	1	4	1	4	1	0	0	0.5	0.6	0.6	2.77	0	NA	NA	NA	0	NA	0	0	NA	NA	0	NA	0	0		0.25
27	amohamed	4	2016-02-01	1	2	4	3	0	4	0	1	0	1	0	0.7	0.8	0.8	2.77	0	NA	NA	NA	0	NA	0	0	NA	NA	0	NA	0	0		0.25
27	amohamed	4	2016-02-03	0	2	4	3	1	3	0	4	1	0	1	0.3	0.4	0.4	2.77	0	NA	NA	NA	0	NA	0	0	NA	NA	0	NA	0	0		0.25
27	amohamed	6	2016-02-19	0	2	2	4	0	2	1	4	NA	NA	NA	0.5	0.6	0.6	2.77	0	NA	NA	NA	0	NA	0	0	NA	NA	0	NA	0	0		0.25
27	amohamed	7	2016-02-22	1	2	3	4	1	3	0	3	1	1	0	0.5	0.6	0.7	2.77	0	NA	NA	NA	0	NA	0	0	NA	NA	0	NA	0	0		0.25
27	amohamed	7	2016-02-24	1	3	3	3	0	3	0	3	1	1	1	0.5	0.5	0.5	2.77	0	NA	NA	NA	0	NA	0	0	NA	NA	0	NA	0	0		0.25
27	amohamed	8	2016-02-29	0	2	3	3	1	4	0	3	0	1	0	0.5	0.6	0.8	2.77	0	NA	NA	NA	0	NA	0	0	NA	NA	0	NA	0	0		0.25
27	amohamed	10	2016-03-25	1	3	3	3	1	4	0	3	1	1	0	0.4	0.5	0.5	2.77	0	NA	NA	NA	0	NA	0	0	NA	NA	0	NA	0	0		0.25
27	amohamed	11	2016-03-28	1	3	4	4	1	3	0	2	1	1	1	0.8	0.8	0.9	2.77	0	NA	NA	NA	0	NA	0	0	NA	NA	0	NA	0	0		0.333333
27	amohamed	11	2016-03-30	NA	NA	3	3	0	2	1	2	0	1	1	0.7	0.8	0.9	2.77	0	NA	NA	NA	0	NA	0	0	NA	NA	0	NA	0	0		0.25
27	amohamed	12	2016-04-04	0	3	3	3	0	3	1	2	1	1	1	0.6	0.6	0.9	2.77	0	NA	NA	NA	0	NA	0	0	NA	NA	0	NA	0	0		0.333333
27	amohamed	12	2016-04-06	0	3	3	3	0	3	0	2	1	0	0	0.6	0.6	0.8	2.77	0	NA	NA	NA	0	NA	0	0	NA	NA	0	NA	0	0		0.333333
28	craasch	2	2016-01-22	1	4	4	4	1	4	0	1	1	1	0	0.5	0.5	0.5	3.27	27	17	13	17	27	14	30	24	16	12	26	12	0	0		0.25
28	craasch	3	2016-01-25	1	2	2	4	1	3	0	2	1	0	0	0.7	0.7	0.7	3.27	27	17	13	17	27	14	30	24	16	12	26	12	0	0		0.25
28	craasch	3	2016-01-27	1	2	4	4	1	3	1	4	1	1	1	0.5	0.6	0.6	3.27	27	17	13	17	27	14	30	24	16	12	26	12	0	0		0.25
28	craasch	4	2016-02-01	0	3	4	4	0	4	0	2	NA	NA	NA	0.7	0.8	0.8	3.27	27	17	13	17	27	14	30	24	16	12	26	12	0	0		0.25
28	craasch	4	2016-02-03	0	3	4	4	0	4	0	2	NA	NA	NA	0.3	0.4	0.4	3.27	27	17	13	17	27	14	30	24	16	12	26	12	0	0		0.25
28	craasch	6	2016-02-19	0	1	NA	4	0	3	0	3	1	1	1	0.5	0.6	0.6	3.27	27	17	13	17	27	14	30	24	16	12	26	12	0	0		0.25
28	craasch	7	2016-02-22	1	2	4	4	1	2	1	2	1	1	0	0.5	0.6	0.7	3.27	27	17	13	17	27	14	30	24	16	12	26	12	0	0		0.25
28	craasch	7	2016-02-24	0	1	2	3	0	4	0	1	1	0	0	0.5	0.5	0.5	3.27	27	17	13	17	27	14	30	24	16	12	26	12	0	0		0.25
28	craasch	8	2016-02-29	0	1	4	4	1	4	0	3	0	1	1	0.5	0.6	0.8	3.27	27	17	13	17	27	14	30	24	16	12	26	12	0	0		0.25
28	craasch	10	2016-03-25	0	2	3	1	1	3	0	3	NA	NA	NA	0.4	0.5	0.5	3.27	27	17	13	17	27	14	30	24	16	12	26	12	0	0		0.25
28	craasch	11	2016-03-28	0	3	3	NA	1	4	1	4	1	1	1	0.8	0.8	0.9	3.27	27	17	13	17	27	14	30	24	16	12	26	12	0	0		0.333333
28	craasch	11	2016-03-30	0	3	3	4	0	NA	0	2	0	1	1	0.7	0.8	0.9	3.27	27	17	13	17	27	14	30	24	16	12	26	12	0	0		0.25
28	craasch	12	2016-04-04	0	2	4	2	0	3	0	3	NA	NA	NA	0.6	0.6	0.9	3.27	27	17	13	17	27	14	30	24	16	12	26	12	0	0		0.333333
28	craasch	12	2016-04-06	0	3	3	3	0	3	0	2	NA	NA	NA	0.6	0.6	0.8	3.27	27	17	13	17	27	14	30	24	16	12	26	12	0	0		0.333333
29	orewiler	2	2016-01-22	1	4	4	2	1	4	0	3	1	1	0	0.5	0.5	0.5	2.09	25	13	12	14	24	13	25	21	12	10	28	13	0	0		0.25
29	orewiler	3	2016-01-25	0	2	3	2	0	3	0	2	1	0	0	0.7	0.7	0.7	2.09	25	13	12	14	24	13	25	21	12	10	28	13	0	0		0.25
29	orewiler	3	2016-01-27	0	2	4	3	0	3	0	2	1	1	0	0.5	0.6	0.6	2.09	25	13	12	14	24	13	25	21	12	10	28	13	0	0		0.25
29	orewiler	4	2016-02-01	1	3	4	4	0	3	0	3	0	0	1	0.7	0.8	0.8	2.09	25	13	12	14	24	13	25	21	12	10	28	13	0	0		0.25
29	orewiler	4	2016-02-03	0	3	4	3	0	3	0	4	0	1	1	0.3	0.4	0.4	2.09	25	13	12	14	24	13	25	21	12	10	28	13	0	0		0.25
29	orewiler	6	2016-02-19	NA	NA	NA	NA	NA	NA	NA	NA	0	0	1	0.5	0.6	0.6	2.09	25	13	12	14	24	13	25	21	12	10	28	13	0	0		0.25
29	orewiler	7	2016-02-22	0	3	4	3	0	3	0	2	0	1	1	0.5	0.6	0.7	2.09	25	13	12	14	24	13	25	21	12	10	28	13	0	0		0.25
29	orewiler	7	2016-02-24	0	3	3	2	0	3	0	2	0	1	1	0.5	0.5	0.5	2.09	25	13	12	14	24	13	25	21	12	10	28	13	0	0		0.25
29	orewiler	8	2016-02-29	NA	NA	NA	NA	NA	NA	NA	NA	NA	NA	NA	0.5	0.6	0.8	2.09	25	13	12	14	24	13	25	21	12	10	28	13	0	0		0.25
29	orewiler	10	2016-03-25	0	3	3	3	1	2	0	2	NA	NA	NA	0.4	0.5	0.5	2.09	25	13	12	14	24	13	25	21	12	10	28	13	0	0		0.25
29	orewiler	11	2016-03-28	0	3	3	3	1	3	1	2	1	0	0	0.8	0.8	0.9	2.09	25	13	12	14	24	13	25	21	12	10	28	13	0	0		0.333333
29	orewiler	11	2016-03-30	1	2	3	2	1	2	1	3	1	1	1	0.7	0.8	0.9	2.09	25	13	12	14	24	13	25	21	12	10	28	13	0	0		0.25
29	orewiler	12	2016-04-04	NA	NA	NA	NA	NA	NA	NA	NA	0	0	0	0.6	0.6	0.9	2.09	25	13	12	14	24	13	25	21	12	10	28	13	0	0		0.333333
29	orewiler	12	2016-04-06	1	3	3	3	1	3	0	3	1	0	0	0.6	0.6	0.8	2.09	25	13	12	14	24	13	25	21	12	10	28	13	0	0		0.333333
30	zhuyx	2	2016-01-22	0	3	4	3	1	4	0	2	1	1	1	0.5	0.5	0.5	3.3	0	NA	NA	NA	0	NA	0	0	NA	NA	0	NA	0	0		0.25
30	zhuyx	3	2016-01-25	0	4	4	4	0	2	0	3	1	1	0	0.7	0.7	0.7	3.3	0	NA	NA	NA	0	NA	0	0	NA	NA	0	NA	0	0		0.25
30	zhuyx	3	2016-01-27	0	3	3	3	1	3	0	3	1	1	1	0.5	0.6	0.6	3.3	0	NA	NA	NA	0	NA	0	0	NA	NA	0	NA	0	0		0.25
30	zhuyx	4	2016-02-01	NA	NA	NA	NA	1	3	1	4	0	1	1	0.7	0.8	0.8	3.3	0	NA	NA	NA	0	NA	0	0	NA	NA	0	NA	0	0		0.25
30	zhuyx	4	2016-02-03	NA	NA	3	3	0	4	0	4	1	1	1	0.3	0.4	0.4	3.3	0	NA	NA	NA	0	NA	0	0	NA	NA	0	NA	0	0		0.25
30	zhuyx	6	2016-02-19	1	3	3	3	1	3	0	4	1	1	0	0.5	0.6	0.6	3.3	0	NA	NA	NA	0	NA	0	0	NA	NA	0	NA	0	0		0.25
30	zhuyx	7	2016-02-22	1	4	4	4	1	4	0	3	1	1	0	0.5	0.6	0.7	3.3	0	NA	NA	NA	0	NA	0	0	NA	NA	0	NA	0	0		0.25
30	zhuyx	7	2016-02-24	0	3	3	3	0	3	0	3	1	1	0	0.5	0.5	0.5	3.3	0	NA	NA	NA	0	NA	0	0	NA	NA	0	NA	0	0		0.25
30	zhuyx	8	2016-02-29	0	3	3	3	0	3	1	4	1	1	1	0.5	0.6	0.8	3.3	0	NA	NA	NA	0	NA	0	0	NA	NA	0	NA	0	0		0.25
30	zhuyx	10	2016-03-25	0	3	3	3	0	3	0	3	1	0	0	0.4	0.5	0.5	3.3	0	NA	NA	NA	0	NA	0	0	NA	NA	0	NA	0	0		0.25
30	zhuyx	11	2016-03-28	NA	NA	NA	NA	0	3	0	3	1	0	1	0.8	0.8	0.9	3.3	0	NA	NA	NA	0	NA	0	0	NA	NA	0	NA	0	0		0.333333
30	zhuyx	11	2016-03-30	1	3	3	3	1	NA	0	3	0	0	1	0.7	0.8	0.9	3.3	0	NA	NA	NA	0	NA	0	0	NA	NA	0	NA	0	0		0.25
30	zhuyx	12	2016-04-04	0	3	4	3	1	3	1	3	1	1	1	0.6	0.6	0.9	3.3	0	NA	NA	NA	0	NA	0	0	NA	NA	0	NA	0	0		0.333333
30	zhuyx	12	2016-04-06	0	4	4	4	0	4	1	3	0	0	1	0.6	0.6	0.8	3.3	0	NA	NA	NA	0	NA	0	0	NA	NA	0	NA	0	0		0.333333
31	kmhawks	2	2016-01-22	1	3	4	2	1	4	1	3	1	1	0	0.5	0.5	0.5	2.48	23	13	9	12	25	11	24	19	12	9	22	14	0	0		0.25
31	kmhawks	3	2016-01-25	1	2	3	3	1	3	1	3	1	1	0	0.7	0.7	0.7	2.48	23	13	9	12	25	11	24	19	12	9	22	14	0	0		0.25
31	kmhawks	3	2016-01-27	0	2	3	3	0	2	0	3	1	1	1	0.5	0.6	0.6	2.48	23	13	9	12	25	11	24	19	12	9	22	14	0	0		0.25
31	kmhawks	4	2016-02-01	0	3	4	1	0	4	0	2	0	1	0	0.7	0.8	0.8	2.48	23	13	9	12	25	11	24	19	12	9	22	14	0	0		0.25
31	kmhawks	4	2016-02-03	0	3	3	3	0	3	0	3	0	1	1	0.3	0.4	0.4	2.48	23	13	9	12	25	11	24	19	12	9	22	14	0	0		0.25
31	kmhawks	6	2016-02-19	0	2	3	4	1	3	1	3	1	1	0	0.5	0.6	0.6	2.48	23	13	9	12	25	11	24	19	12	9	22	14	0	0		0.25
31	kmhawks	7	2016-02-22	1	3	2	3	1	3	0	2	1	1	0	0.5	0.6	0.7	2.48	23	13	9	12	25	11	24	19	12	9	22	14	0	0		0.25
31	kmhawks	7	2016-02-24	0	2	3	3	0	2	0	3	0	1	0	0.5	0.5	0.5	2.48	23	13	9	12	25	11	24	19	12	9	22	14	0	0		0.25
31	kmhawks	8	2016-02-29	0	2	3	3	1	3	0	3	1	1	0	0.5	0.6	0.8	2.48	23	13	9	12	25	11	24	19	12	9	22	14	0	0		0.25
31	kmhawks	10	2016-03-25	0	3	3	3	0	3	0	2	1	1	0	0.4	0.5	0.5	2.48	23	13	9	12	25	11	24	19	12	9	22	14	0	0		0.25
31	kmhawks	11	2016-03-28	1	2	3	3	1	3	1	3	1	1	0	0.8	0.8	0.9	2.48	23	13	9	12	25	11	24	19	12	9	22	14	0	0		0.333333
31	kmhawks	11	2016-03-30	1	2	2	2	1	3	0	3	1	1	0	0.7	0.8	0.9	2.48	23	13	9	12	25	11	24	19	12	9	22	14	0	0		0.25
31	kmhawks	12	2016-04-04	0	2	2	2	0	2	1	2	0	1	0	0.6	0.6	0.9	2.48	23	13	9	12	25	11	24	19	12	9	22	14	0	0		0.333333
31	kmhawks	12	2016-04-06	1	2	2	2	1	3	0	2	1	1	0	0.6	0.6	0.8	2.48	23	13	9	12	25	11	24	19	12	9	22	14	0	0		0.333333
32	fails004	2	2016-01-22	1	4	4	4	1	4	1	2	1	1	0	0.5	0.5	0.5	3.05	25	16	10	16	20	15	30	22	13	12	26	7	0	0		0.25
32	fails004	3	2016-01-25	0	2	3	4	0	2	1	2	0	0	0	0.7	0.7	0.7	3.05	25	16	10	16	20	15	30	22	13	12	26	7	0	0		0.25
32	fails004	3	2016-01-27	1	3	4	4	1	4	1	3	1	1	0	0.5	0.6	0.6	3.05	25	16	10	16	20	15	30	22	13	12	26	7	0	0		0.25
32	fails004	4	2016-02-01	0	4	3	4	0	4	1	4	0	1	1	0.7	0.8	0.8	3.05	25	16	10	16	20	15	30	22	13	12	26	7	0	0		0.25
32	fails004	4	2016-02-03	0	3	4	4	0	4	0	2	1	0	0	0.3	0.4	0.4	3.05	25	16	10	16	20	15	30	22	13	12	26	7	0	0		0.25
32	fails004	6	2016-02-19	0	1	2	4	0	2	0	2	0	0	0	0.5	0.6	0.6	3.05	25	16	10	16	20	15	30	22	13	12	26	7	0	0		0.25
32	fails004	7	2016-02-22	1	3	3	4	1	3	1	2	1	1	0	0.5	0.6	0.7	3.05	25	16	10	16	20	15	30	22	13	12	26	7	0	0		0.25
32	fails004	7	2016-02-24	0	2	3	4	0	2	1	2	1	1	1	0.5	0.5	0.5	3.05	25	16	10	16	20	15	30	22	13	12	26	7	0	0		0.25
32	fails004	8	2016-02-29	0	2	3	4	0	3	1	4	0	1	0	0.5	0.6	0.8	3.05	25	16	10	16	20	15	30	22	13	12	26	7	0	0		0.25
32	fails004	10	2016-03-25	1	3	3	4	1	3	0	2	1	1	1	0.4	0.5	0.5	3.05	25	16	10	16	20	15	30	22	13	12	26	7	0	0		0.25
32	fails004	11	2016-03-28	1	3	3	4	1	3	0	3	1	1	0	0.8	0.8	0.9	3.05	25	16	10	16	20	15	30	22	13	12	26	7	0	0		0.333333
32	fails004	11	2016-03-30	0	2	3	4	0	NA	1	2	0	0	1	0.7	0.8	0.9	3.05	25	16	10	16	20	15	30	22	13	12	26	7	0	0		0.25
32	fails004	12	2016-04-04	0	3	3	4	1	3	0	2	1	0	0	0.6	0.6	0.9	3.05	25	16	10	16	20	15	30	22	13	12	26	7	0	0		0.333333
32	fails004	12	2016-04-06	1	2	3	4	1	NA	0	2	1	0	1	0.6	0.6	0.8	3.05	25	16	10	16	20	15	30	22	13	12	26	7	0	0		0.333333
33	paytons	2	2016-01-22	1	4	3	3	0	4	0	2	1	1	0	0.5	0.5	0.5	2.72	28	0	0	0	29	0	24	32	0	0	28	0	0	0		0.25
33	paytons	3	2016-01-25	1	1	3	1	0	1	0	3	0	0	0	0.7	0.7	0.7	2.72	28	0	0	0	29	0	24	32	0	0	28	0	0	0		0.25
33	paytons	3	2016-01-27	0	2	3	1	0	4	0	1	1	1	0	0.5	0.6	0.6	2.72	28	0	0	0	29	0	24	32	0	0	28	0	0	0		0.25
33	paytons	4	2016-02-01	0	3	3	1	0	4	1	4	0	1	1	0.7	0.8	0.8	2.72	28	0	0	0	29	0	24	32	0	0	28	0	0	0		0.25
33	paytons	4	2016-02-03	0	3	3	1	0	3	0	1	1	0	0	0.3	0.4	0.4	2.72	28	0	0	0	29	0	24	32	0	0	28	0	0	0		0.25
33	paytons	6	2016-02-19	1	3	3	3	0	4	1	1	1	1	0	0.5	0.6	0.6	2.72	28	0	0	0	29	0	24	32	0	0	28	0	0	0		0.25
33	paytons	7	2016-02-22	0	2	2	1	0	3	1	1	0	1	0	0.5	0.6	0.7	2.72	28	0	0	0	29	0	24	32	0	0	28	0	0	0		0.25
33	paytons	7	2016-02-24	0	3	2	4	0	3	1	NA	0	1	1	0.5	0.5	0.5	2.72	28	0	0	0	29	0	24	32	0	0	28	0	0	0		0.25
33	paytons	8	2016-02-29	NA	NA	NA	NA	NA	NA	NA	NA	0	0	0	0.5	0.6	0.8	2.72	28	0	0	0	29	0	24	32	0	0	28	0	0	0		0.25
33	paytons	10	2016-03-25	0	2	1	NA	1	1	0	2	NA	NA	NA	0.4	0.5	0.5	2.72	28	0	0	0	29	0	24	32	0	0	28	0	0	0		0.25
33	paytons	11	2016-03-28	NA	NA	NA	NA	NA	NA	NA	NA	1	1	0	0.8	0.8	0.9	2.72	28	0	0	0	29	0	24	32	0	0	28	0	0	0		0.333333
33	paytons	11	2016-03-30	1	3	4	3	1	4	1	1	0	1	1	0.7	0.8	0.9	2.72	28	0	0	0	29	0	24	32	0	0	28	0	0	0		0.25
33	paytons	12	2016-04-04	NA	NA	NA	NA	NA	NA	NA	NA	1	1	0	0.6	0.6	0.9	2.72	28	0	0	0	29	0	24	32	0	0	28	0	0	0		0.333333
33	paytons	12	2016-04-06	NA	NA	NA	NA	NA	NA	NA	NA	0	0	0	0.6	0.6	0.8	2.72	28	0	0	0	29	0	24	32	0	0	28	0	0	0		0.333333
34	smripp	2	2016-01-22	NA	1	4	3	1	4	0	2	1	1	0	0.5	0.5	0.5	2.71	31	14	16	18	32	15	29	30	17	15	31	15	0	0		0.25
34	smripp	3	2016-01-25	1	2	4	3	1	3	0	1	1	1	0	0.7	0.7	0.7	2.71	31	14	16	18	32	15	29	30	17	15	31	15	0	0		0.25
34	smripp	3	2016-01-27	1	2	4	2	0	1	0	3	1	1	1	0.5	0.6	0.6	2.71	31	14	16	18	32	15	29	30	17	15	31	15	0	0		0.25
34	smripp	4	2016-02-01	0	3	4	3	1	4	0	4	0	1	1	0.7	0.8	0.8	2.71	31	14	16	18	32	15	29	30	17	15	31	15	0	0		0.25
34	smripp	4	2016-02-03	0	4	4	2	0	4	0	1	1	1	1	0.3	0.4	0.4	2.71	31	14	16	18	32	15	29	30	17	15	31	15	0	0		0.25
34	smripp	6	2016-02-19	0	1	3	3	0	2	1	3	0	1	1	0.5	0.6	0.6	2.71	31	14	16	18	32	15	29	30	17	15	31	15	0	0		0.25
34	smripp	7	2016-02-22	1	2	3	2	1	3	0	1	1	1	0	0.5	0.6	0.7	2.71	31	14	16	18	32	15	29	30	17	15	31	15	0	0		0.25
34	smripp	7	2016-02-24	1	2	3	2	0	3	0	2	1	1	1	0.5	0.5	0.5	2.71	31	14	16	18	32	15	29	30	17	15	31	15	0	0		0.25
34	smripp	8	2016-02-29	0	1	3	1	1	2	0	2	1	0	0	0.5	0.6	0.8	2.71	31	14	16	18	32	15	29	30	17	15	31	15	0	0		0.25
34	smripp	10	2016-03-25	NA	NA	NA	NA	NA	NA	NA	NA	0	0	0	0.4	0.5	0.5	2.71	31	14	16	18	32	15	29	30	17	15	31	15	0	0		0.25
34	smripp	11	2016-03-28	0	1	4	1	0	2	1	1	0	1	1	0.8	0.8	0.9	2.71	31	14	16	18	32	15	29	30	17	15	31	15	0	0		0.333333
34	smripp	11	2016-03-30	1	2	4	1	1	2	0	3	1	1	0	0.7	0.8	0.9	2.71	31	14	16	18	32	15	29	30	17	15	31	15	0	0		0.25
34	smripp	12	2016-04-04	1	2	3	1	1	2	1	3	1	1	0	0.6	0.6	0.9	2.71	31	14	16	18	32	15	29	30	17	15	31	15	0	0		0.333333
34	smripp	12	2016-04-06	0	2	3	2	0	2	0	2	1	1	0	0.6	0.6	0.8	2.71	31	14	16	18	32	15	29	30	17	15	31	15	0	0		0.333333
35	smasters	2	2016-01-22	1	4	4	4	1	4	0	2	1	1	1	0.5	0.5	0.5	3.77	32	16	18	18	34	16	34	32	16	15	29	18	0	0		0.25
35	smasters	3	2016-01-25	0	2	1	4	0	2	0	2	1	1	1	0.7	0.7	0.7	3.77	32	16	18	18	34	16	34	32	16	15	29	18	0	0		0.25
35	smasters	3	2016-01-27	1	3	4	4	1	4	0	4	1	1	1	0.5	0.6	0.6	3.77	32	16	18	18	34	16	34	32	16	15	29	18	0	0		0.25
35	smasters	4	2016-02-01	0	3	1	4	0	4	0	1	1	1	1	0.7	0.8	0.8	3.77	32	16	18	18	34	16	34	32	16	15	29	18	0	0		0.25
35	smasters	4	2016-02-03	0	2	4	4	0	2	0	3	1	1	1	0.3	0.4	0.4	3.77	32	16	18	18	34	16	34	32	16	15	29	18	0	0		0.25
35	smasters	6	2016-02-19	1	1	2	3	1	2	1	4	1	1	1	0.5	0.6	0.6	3.77	32	16	18	18	34	16	34	32	16	15	29	18	0	0		0.25
35	smasters	7	2016-02-22	1	1	4	4	1	2	0	1	1	1	1	0.5	0.6	0.7	3.77	32	16	18	18	34	16	34	32	16	15	29	18	0	0		0.25
35	smasters	7	2016-02-24	0	2	4	4	1	2	1	2	1	1	0	0.5	0.5	0.5	3.77	32	16	18	18	34	16	34	32	16	15	29	18	0	0		0.25
35	smasters	8	2016-02-29	0	3	3	4	1	2	1	4	1	1	1	0.5	0.6	0.8	3.77	32	16	18	18	34	16	34	32	16	15	29	18	0	0		0.25
35	smasters	10	2016-03-25	1	3	4	4	1	3	1	3	1	1	0	0.4	0.5	0.5	3.77	32	16	18	18	34	16	34	32	16	15	29	18	0	0		0.25
35	smasters	11	2016-03-28	0	2	3	4	1	4	NA	2	1	1	1	0.8	0.8	0.9	3.77	32	16	18	18	34	16	34	32	16	15	29	18	0	0		0.333333
35	smasters	11	2016-03-30	0	2	4	4	0	NA	1	2	1	1	0	0.7	0.8	0.9	3.77	32	16	18	18	34	16	34	32	16	15	29	18	0	0		0.25
35	smasters	12	2016-04-04	1	3	4	4	1	3	1	2	0	1	1	0.6	0.6	0.9	3.77	32	16	18	18	34	16	34	32	16	15	29	18	0	0		0.333333
35	smasters	12	2016-04-06	NA	4	4	4	0	4	0	3	1	1	1	0.6	0.6	0.8	3.77	32	16	18	18	34	16	34	32	16	15	29	18	0	0		0.333333
36	ahmed95	2	2016-01-22	1	3	4	3	1	4	0	1	1	1	0	0.5	0.5	0.5	3.09	0	NA	NA	NA	0	NA	0	0	NA	NA	0	NA	0	0		0.25
36	ahmed95	3	2016-01-25	0	2	1	4	0	2	0	3	0	1	1	0.7	0.7	0.7	3.09	0	NA	NA	NA	0	NA	0	0	NA	NA	0	NA	0	0		0.25
36	ahmed95	3	2016-01-27	1	4	4	3	0	4	0	3	1	0	0	0.5	0.6	0.6	3.09	0	NA	NA	NA	0	NA	0	0	NA	NA	0	NA	0	0		0.25
36	ahmed95	4	2016-02-01	0	4	4	3	0	4	0	1	0	0	1	0.7	0.8	0.8	3.09	0	NA	NA	NA	0	NA	0	0	NA	NA	0	NA	0	0		0.25
36	ahmed95	4	2016-02-03	0	3	4	1	1	3	0	3	0	0	1	0.3	0.4	0.4	3.09	0	NA	NA	NA	0	NA	0	0	NA	NA	0	NA	0	0		0.25
36	ahmed95	6	2016-02-19	1	3	3	4	1	3	0	2	NA	NA	NA	0.5	0.6	0.6	3.09	0	NA	NA	NA	0	NA	0	0	NA	NA	0	NA	0	0		0.25
36	ahmed95	7	2016-02-22	0	1	2	4	1	3	1	3	NA	NA	NA	0.5	0.6	0.7	3.09	0	NA	NA	NA	0	NA	0	0	NA	NA	0	NA	0	0		0.25
36	ahmed95	7	2016-02-24	0	2	3	1	0	2	0	4	NA	NA	NA	0.5	0.5	0.5	3.09	0	NA	NA	NA	0	NA	0	0	NA	NA	0	NA	0	0		0.25
36	ahmed95	8	2016-02-29	0	2	3	4	0	3	1	2	NA	NA	NA	0.5	0.6	0.8	3.09	0	NA	NA	NA	0	NA	0	0	NA	NA	0	NA	0	0		0.25
36	ahmed95	10	2016-03-25	0	4	4	4	1	4	0	2	0	1	0	0.4	0.5	0.5	3.09	0	NA	NA	NA	0	NA	0	0	NA	NA	0	NA	0	0		0.25
36	ahmed95	11	2016-03-28	0	3	4	4	1	3	1	3	NA	NA	NA	0.8	0.8	0.9	3.09	0	NA	NA	NA	0	NA	0	0	NA	NA	0	NA	0	0		0.333333
36	ahmed95	11	2016-03-30	0	3	2	1	0	2	0	3	NA	NA	NA	0.7	0.8	0.9	3.09	0	NA	NA	NA	0	NA	0	0	NA	NA	0	NA	0	0		0.25
36	ahmed95	12	2016-04-04	NA	NA	NA	NA	NA	NA	NA	NA	0	1	1	0.6	0.6	0.9	3.09	0	NA	NA	NA	0	NA	0	0	NA	NA	0	NA	0	0		0.333333
36	ahmed95	12	2016-04-06	1	3	1	3	1	3	0	3	1	1	0	0.6	0.6	0.8	3.09	0	NA	NA	NA	0	NA	0	0	NA	NA	0	NA	0	0		0.333333
37	aguce	2	2016-01-22	0	4	4	3	1	4	0	2	1	1	0	0.5	0.5	0.5	2.91	24	0	0	0	21	0	28	24	0	0	22	0	0	0		0.25
37	aguce	3	2016-01-25	1	3	3	4	1	3	0	3	1	1	0	0.7	0.7	0.7	2.91	24	0	0	0	21	0	28	24	0	0	22	0	0	0		0.25
37	aguce	3	2016-01-27	1	2	2	2	0	3	1	3	1	0	0	0.5	0.6	0.6	2.91	24	0	0	0	21	0	28	24	0	0	22	0	0	0		0.25
37	aguce	4	2016-02-01	0	4	4	4	0	4	0	4	0	1	0	0.7	0.8	0.8	2.91	24	0	0	0	21	0	28	24	0	0	22	0	0	0		0.25
37	aguce	4	2016-02-03	NA	NA	NA	NA	0	4	0	3	0	1	1	0.3	0.4	0.4	2.91	24	0	0	0	21	0	28	24	0	0	22	0	0	0		0.25
37	aguce	6	2016-02-19	0	4	4	4	0	4	1	3	1	1	0	0.5	0.6	0.6	2.91	24	0	0	0	21	0	28	24	0	0	22	0	0	0		0.25
37	aguce	7	2016-02-22	1	3	3	4	1	4	1	3	1	1	1	0.5	0.6	0.7	2.91	24	0	0	0	21	0	28	24	0	0	22	0	0	0		0.25
37	aguce	7	2016-02-24	0	3	NA	1	NA	NA	NA	NA	1	0	1	0.5	0.5	0.5	2.91	24	0	0	0	21	0	28	24	0	0	22	0	0	0		0.25
37	aguce	8	2016-02-29	0	2	2	4	1	2	1	4	0	1	1	0.5	0.6	0.8	2.91	24	0	0	0	21	0	28	24	0	0	22	0	0	0		0.25
37	aguce	10	2016-03-25	0	3	2	3	0	2	0	4	1	1	0	0.4	0.5	0.5	2.91	24	0	0	0	21	0	28	24	0	0	22	0	0	0		0.25
37	aguce	11	2016-03-28	NA	4	3	4	1	3	1	4	1	1	1	0.8	0.8	0.9	2.91	24	0	0	0	21	0	28	24	0	0	22	0	0	0		0.333333
37	aguce	11	2016-03-30	0	2	2	4	0	NA	0	2	0	1	1	0.7	0.8	0.9	2.91	24	0	0	0	21	0	28	24	0	0	22	0	0	0		0.25
37	aguce	12	2016-04-04	0	4	3	4	0	3	0	3	1	1	1	0.6	0.6	0.9	2.91	24	0	0	0	21	0	28	24	0	0	22	0	0	0		0.333333
37	aguce	12	2016-04-06	1	3	3	3	1	3	1	3	1	1	1	0.6	0.6	0.8	2.91	24	0	0	0	21	0	28	24	0	0	22	0	0	0		0.333333
38	mstroth	2	2016-01-22	0	3	3	4	1	4	1	3	1	1	0	0.5	0.5	0.5	2.42	20	11	9	12	19	13	24	14	9	4	22	9	0	0		0.25
38	mstroth	3	2016-01-25	0	2	3	4	0	2	1	2	0	1	0	0.7	0.7	0.7	2.42	20	11	9	12	19	13	24	14	9	4	22	9	0	0		0.25
38	mstroth	3	2016-01-27	NA	1	1	4	0	2	0	4	1	1	1	0.5	0.6	0.6	2.42	20	11	9	12	19	13	24	14	9	4	22	9	0	0		0.25
38	mstroth	4	2016-02-01	NA	NA	NA	NA	0	2	1	3	0	0	1	0.7	0.8	0.8	2.42	20	11	9	12	19	13	24	14	9	4	22	9	0	0		0.25
38	mstroth	4	2016-02-03	NA	NA	NA	NA	0	3	0	3	1	1	1	0.3	0.4	0.4	2.42	20	11	9	12	19	13	24	14	9	4	22	9	0	0		0.25
38	mstroth	6	2016-02-19	NA	NA	NA	NA	NA	NA	NA	NA	0	0	0	0.5	0.6	0.6	2.42	20	11	9	12	19	13	24	14	9	4	22	9	0	0		0.25
38	mstroth	7	2016-02-22	NA	NA	NA	NA	1	3	1	2	NA	NA	NA	0.5	0.6	0.7	2.42	20	11	9	12	19	13	24	14	9	4	22	9	0	0		0.25
38	mstroth	7	2016-02-24	0	3	3	3	0	3	1	3	NA	NA	NA	0.5	0.5	0.5	2.42	20	11	9	12	19	13	24	14	9	4	22	9	0	0		0.25
38	mstroth	8	2016-02-29	NA	NA	NA	NA	NA	NA	NA	NA	NA	NA	NA	0.5	0.6	0.8	2.42	20	11	9	12	19	13	24	14	9	4	22	9	0	0		0.25
38	mstroth	10	2016-03-25	1	2	3	4	1	3	1	3	1	1	0	0.4	0.5	0.5	2.42	20	11	9	12	19	13	24	14	9	4	22	9	0	0		0.25
38	mstroth	11	2016-03-28	1	2	3	2	1	3	1	2	1	1	1	0.8	0.8	0.9	2.42	20	11	9	12	19	13	24	14	9	4	22	9	0	0		0.333333
38	mstroth	11	2016-03-30	1	4	NA	3	0	3	0	2	1	1	1	0.7	0.8	0.9	2.42	20	11	9	12	19	13	24	14	9	4	22	9	0	0		0.25
38	mstroth	12	2016-04-04	0	2	3	3	0	3	0	NA	1	1	1	0.6	0.6	0.9	2.42	20	11	9	12	19	13	24	14	9	4	22	9	0	0		0.333333
38	mstroth	12	2016-04-06	0	2	2	4	0	2	0	3	1	0	0	0.6	0.6	0.8	2.42	20	11	9	12	19	13	24	14	9	4	22	9	0	0		0.333333
39	oamalik	2	2016-01-22	1	4	4	4	1	4	1	1	1	1	0	0.5	0.5	0.5	2.69	0	NA	NA	NA	0	NA	0	0	NA	NA	0	NA	0	0		0.25
39	oamalik	3	2016-01-25	0	4	4	4	0	4	0	4	1	0	0	0.7	0.7	0.7	2.69	0	NA	NA	NA	0	NA	0	0	NA	NA	0	NA	0	0		0.25
39	oamalik	3	2016-01-27	0	3	4	4	0	4	1	2	1	1	1	0.5	0.6	0.6	2.69	0	NA	NA	NA	0	NA	0	0	NA	NA	0	NA	0	0		0.25
39	oamalik	4	2016-02-01	0	2	3	4	0	4	1	4	0	1	1	0.7	0.8	0.8	2.69	0	NA	NA	NA	0	NA	0	0	NA	NA	0	NA	0	0		0.25
39	oamalik	4	2016-02-03	0	4	4	4	0	4	0	4	1	1	1	0.3	0.4	0.4	2.69	0	NA	NA	NA	0	NA	0	0	NA	NA	0	NA	0	0		0.25
39	oamalik	6	2016-02-19	0	4	4	4	0	3	1	4	1	1	1	0.5	0.6	0.6	2.69	0	NA	NA	NA	0	NA	0	0	NA	NA	0	NA	0	0		0.25
39	oamalik	7	2016-02-22	0	3	1	4	1	2	1	2	1	1	0	0.5	0.6	0.7	2.69	0	NA	NA	NA	0	NA	0	0	NA	NA	0	NA	0	0		0.25
39	oamalik	7	2016-02-24	0	4	3	4	0	4	0	4	1	1	0	0.5	0.5	0.5	2.69	0	NA	NA	NA	0	NA	0	0	NA	NA	0	NA	0	0		0.25
39	oamalik	8	2016-02-29	0	3	4	4	0	4	1	3	1	1	1	0.5	0.6	0.8	2.69	0	NA	NA	NA	0	NA	0	0	NA	NA	0	NA	0	0		0.25
39	oamalik	10	2016-03-25	0	4	4	4	0	3	0	4	0	1	0	0.4	0.5	0.5	2.69	0	NA	NA	NA	0	NA	0	0	NA	NA	0	NA	0	0		0.25
39	oamalik	11	2016-03-28	1	3	4	4	1	4	1	4	1	1	1	0.8	0.8	0.9	2.69	0	NA	NA	NA	0	NA	0	0	NA	NA	0	NA	0	0		0.333333
39	oamalik	11	2016-03-30	0	2	3	4	0	3	0	4	0	0	1	0.7	0.8	0.9	2.69	0	NA	NA	NA	0	NA	0	0	NA	NA	0	NA	0	0		0.25
39	oamalik	12	2016-04-04	0	4	4	4	0	4	1	4	0	0	1	0.6	0.6	0.9	2.69	0	NA	NA	NA	0	NA	0	0	NA	NA	0	NA	0	0		0.333333
39	oamalik	12	2016-04-06	0	1	3	4	0	2	0	4	0	0	0	0.6	0.6	0.8	2.69	0	NA	NA	NA	0	NA	0	0	NA	NA	0	NA	0	0		0.333333
40	wjchen	2	2016-01-22	1	3	3	3	1	3	0	1	1	1	0	0.5	0.5	0.5	3.71	0	NA	NA	NA	0	NA	0	0	NA	NA	0	NA	800	610		0.25
40	wjchen	3	2016-01-25	1	3	3	4	1	3	1	3	1	1	0	0.7	0.7	0.7	3.71	0	NA	NA	NA	0	NA	0	0	NA	NA	0	NA	800	610		0.25
40	wjchen	3	2016-01-27	0	3	3	3	0	2	1	1	0	1	0	0.5	0.6	0.6	3.71	0	NA	NA	NA	0	NA	0	0	NA	NA	0	NA	800	610		0.25
40	wjchen	4	2016-02-01	0	3	3	3	0	4	1	3	1	1	1	0.7	0.8	0.8	3.71	0	NA	NA	NA	0	NA	0	0	NA	NA	0	NA	800	610		0.25
40	wjchen	4	2016-02-03	NA	NA	4	4	0	4	1	1	1	0	0	0.3	0.4	0.4	3.71	0	NA	NA	NA	0	NA	0	0	NA	NA	0	NA	800	610		0.25
40	wjchen	6	2016-02-19	0	2	3	3	1	2	1	3	1	1	1	0.5	0.6	0.6	3.71	0	NA	NA	NA	0	NA	0	0	NA	NA	0	NA	800	610		0.25
40	wjchen	7	2016-02-22	1	3	3	3	1	3	1	2	1	1	1	0.5	0.6	0.7	3.71	0	NA	NA	NA	0	NA	0	0	NA	NA	0	NA	800	610		0.25
40	wjchen	7	2016-02-24	0	3	3	3	0	1	0	2	0	1	0	0.5	0.5	0.5	3.71	0	NA	NA	NA	0	NA	0	0	NA	NA	0	NA	800	610		0.25
40	wjchen	8	2016-02-29	1	2	2	4	1	3	1	3	NA	NA	NA	0.5	0.6	0.8	3.71	0	NA	NA	NA	0	NA	0	0	NA	NA	0	NA	800	610		0.25
40	wjchen	10	2016-03-25	0	3	3	4	1	3	1	3	1	1	0	0.4	0.5	0.5	3.71	0	NA	NA	NA	0	NA	0	0	NA	NA	0	NA	800	610		0.25
40	wjchen	11	2016-03-28	0	3	3	3	1	3	0	3	1	1	1	0.8	0.8	0.9	3.71	0	NA	NA	NA	0	NA	0	0	NA	NA	0	NA	800	610		0.333333
40	wjchen	11	2016-03-30	0	2	3	NA	1	2	0	4	0	1	0	0.7	0.8	0.9	3.71	0	NA	NA	NA	0	NA	0	0	NA	NA	0	NA	800	610		0.25
40	wjchen	12	2016-04-04	NA	NA	NA	NA	1	3	0	3	1	1	1	0.6	0.6	0.9	3.71	0	NA	NA	NA	0	NA	0	0	NA	NA	0	NA	800	610		0.333333
40	wjchen	12	2016-04-06	0	2	3	3	0	2	0	2	1	0	0	0.6	0.6	0.8	3.71	0	NA	NA	NA	0	NA	0	0	NA	NA	0	NA	800	610		0.333333
41	bbarker	2	2016-01-22	1	4	3	4	1	4	0	2	1	1	0	0.5	0.5	0.5	2.27	0	NA	NA	NA	0	NA	0	0	NA	NA	0	NA	0	0		0.25
41	bbarker	3	2016-01-25	1	2	3	3	1	1	1	2	1	1	0	0.7	0.7	0.7	2.27	0	NA	NA	NA	0	NA	0	0	NA	NA	0	NA	0	0		0.25
41	bbarker	3	2016-01-27	0	4	4	4	0	4	0	2	1	1	0	0.5	0.6	0.6	2.27	0	NA	NA	NA	0	NA	0	0	NA	NA	0	NA	0	0		0.25
41	bbarker	4	2016-02-01	0	2	3	3	0	2	0	1	0	1	1	0.7	0.8	0.8	2.27	0	NA	NA	NA	0	NA	0	0	NA	NA	0	NA	0	0		0.25
41	bbarker	4	2016-02-03	NA	NA	NA	NA	NA	NA	NA	NA	0	1	1	0.3	0.4	0.4	2.27	0	NA	NA	NA	0	NA	0	0	NA	NA	0	NA	0	0		0.25
41	bbarker	6	2016-02-19	0	1	3	4	1	1	0	1	1	1	1	0.5	0.6	0.6	2.27	0	NA	NA	NA	0	NA	0	0	NA	NA	0	NA	0	0		0.25
41	bbarker	7	2016-02-22	NA	NA	NA	NA	NA	NA	NA	NA	0	0	1	0.5	0.6	0.7	2.27	0	NA	NA	NA	0	NA	0	0	NA	NA	0	NA	0	0		0.25
41	bbarker	7	2016-02-24	1	3	3	4	1	2	0	2	1	1	1	0.5	0.5	0.5	2.27	0	NA	NA	NA	0	NA	0	0	NA	NA	0	NA	0	0		0.25
41	bbarker	8	2016-02-29	1	1	3	4	1	4	1	2	1	0	0	0.5	0.6	0.8	2.27	0	NA	NA	NA	0	NA	0	0	NA	NA	0	NA	0	0		0.25
41	bbarker	10	2016-03-25	0	2	2	4	0	2	0	2	1	1	0	0.4	0.5	0.5	2.27	0	NA	NA	NA	0	NA	0	0	NA	NA	0	NA	0	0		0.25
41	bbarker	11	2016-03-28	1	3	2	3	0	1	0	3	NA	NA	NA	0.8	0.8	0.9	2.27	0	NA	NA	NA	0	NA	0	0	NA	NA	0	NA	0	0		0.333333
41	bbarker	11	2016-03-30	NA	NA	NA	NA	NA	NA	NA	NA	NA	NA	NA	0.7	0.8	0.9	2.27	0	NA	NA	NA	0	NA	0	0	NA	NA	0	NA	0	0		0.25
41	bbarker	12	2016-04-04	0	2	3	3	0	3	0	3	1	1	0	0.6	0.6	0.9	2.27	0	NA	NA	NA	0	NA	0	0	NA	NA	0	NA	0	0		0.333333
41	bbarker	12	2016-04-06	0	2	3	3	0	2	1	2	0	0	0	0.6	0.6	0.8	2.27	0	NA	NA	NA	0	NA	0	0	NA	NA	0	NA	0	0		0.333333
42	dkthomas	2	2016-01-22	1	4	4	4	1	4	1	2	1	1	1	0.5	0.5	0.5	3.75	23	14	10	13	22	11	25	20	10	10	24	13	0	0		0.25
42	dkthomas	3	2016-01-25	0	2	4	4	1	3	0	2	1	1	0	0.7	0.7	0.7	3.75	23	14	10	13	22	11	25	20	10	10	24	13	0	0		0.25
42	dkthomas	3	2016-01-27	0	3	3	3	0	4	1	3	1	1	1	0.5	0.6	0.6	3.75	23	14	10	13	22	11	25	20	10	10	24	13	0	0		0.25
42	dkthomas	4	2016-02-01	0	3	4	4	0	3	1	3	0	1	1	0.7	0.8	0.8	3.75	23	14	10	13	22	11	25	20	10	10	24	13	0	0		0.25
42	dkthomas	4	2016-02-03	0	3	4	3	0	3	0	2	1	1	1	0.3	0.4	0.4	3.75	23	14	10	13	22	11	25	20	10	10	24	13	0	0		0.25
42	dkthomas	6	2016-02-19	1	2	3	4	1	3	0	2	1	1	1	0.5	0.6	0.6	3.75	23	14	10	13	22	11	25	20	10	10	24	13	0	0		0.25
42	dkthomas	7	2016-02-22	0	2	3	4	0	2	0	2	1	1	0	0.5	0.6	0.7	3.75	23	14	10	13	22	11	25	20	10	10	24	13	0	0		0.25
42	dkthomas	7	2016-02-24	0	3	3	4	0	3	1	2	1	1	1	0.5	0.5	0.5	3.75	23	14	10	13	22	11	25	20	10	10	24	13	0	0		0.25
42	dkthomas	8	2016-02-29	1	4	3	4	1	2	1	2	1	1	1	0.5	0.6	0.8	3.75	23	14	10	13	22	11	25	20	10	10	24	13	0	0		0.25
42	dkthomas	10	2016-03-25	0	2	3	4	0	2	0	2	0	1	1	0.4	0.5	0.5	3.75	23	14	10	13	22	11	25	20	10	10	24	13	0	0		0.25
42	dkthomas	11	2016-03-28	0	2	3	4	1	2	1	2	1	1	1	0.8	0.8	0.9	3.75	23	14	10	13	22	11	25	20	10	10	24	13	0	0		0.333333
42	dkthomas	11	2016-03-30	1	1	2	4	0	3	1	2	1	0	1	0.7	0.8	0.9	3.75	23	14	10	13	22	11	25	20	10	10	24	13	0	0		0.25
42	dkthomas	12	2016-04-04	0	2	3	4	0	3	1	2	1	0	1	0.6	0.6	0.9	3.75	23	14	10	13	22	11	25	20	10	10	24	13	0	0		0.333333
42	dkthomas	12	2016-04-06	0	2	2	4	1	2	1	2	1	0	1	0.6	0.6	0.8	3.75	23	14	10	13	22	11	25	20	10	10	24	13	0	0		0.333333
43	pokualan	2	2016-01-22	0	3	3	3	1	4	0	3	1	1	0	0.5	0.5	0.5	3.42	0	NA	NA	NA	0	NA	0	0	NA	NA	0	NA	0	0		0.25
43	pokualan	3	2016-01-25	0	2	4	4	0	4	1	4	1	1	0	0.7	0.7	0.7	3.42	0	NA	NA	NA	0	NA	0	0	NA	NA	0	NA	0	0		0.25
43	pokualan	3	2016-01-27	0	3	4	3	0	4	1	1	1	1	0	0.5	0.6	0.6	3.42	0	NA	NA	NA	0	NA	0	0	NA	NA	0	NA	0	0		0.25
43	pokualan	4	2016-02-01	0	4	3	2	0	3	0	1	1	1	0	0.7	0.8	0.8	3.42	0	NA	NA	NA	0	NA	0	0	NA	NA	0	NA	0	0		0.25
43	pokualan	4	2016-02-03	NA	NA	NA	NA	0	4	0	3	0	1	0	0.3	0.4	0.4	3.42	0	NA	NA	NA	0	NA	0	0	NA	NA	0	NA	0	0		0.25
43	pokualan	6	2016-02-19	0	3	3	3	0	3	0	2	1	1	0	0.5	0.6	0.6	3.42	0	NA	NA	NA	0	NA	0	0	NA	NA	0	NA	0	0		0.25
43	pokualan	7	2016-02-22	1	4	4	4	1	4	0	4	1	1	0	0.5	0.6	0.7	3.42	0	NA	NA	NA	0	NA	0	0	NA	NA	0	NA	0	0		0.25
43	pokualan	7	2016-02-24	0	4	3	2	0	3	0	4	1	1	0	0.5	0.5	0.5	3.42	0	NA	NA	NA	0	NA	0	0	NA	NA	0	NA	0	0		0.25
43	pokualan	8	2016-02-29	0	2	3	1	1	4	0	4	1	1	0	0.5	0.6	0.8	3.42	0	NA	NA	NA	0	NA	0	0	NA	NA	0	NA	0	0		0.25
43	pokualan	10	2016-03-25	NA	NA	NA	NA	NA	NA	NA	NA	0	1	0	0.4	0.5	0.5	3.42	0	NA	NA	NA	0	NA	0	0	NA	NA	0	NA	0	0		0.25
43	pokualan	11	2016-03-28	0	4	2	3	1	4	1	4	0	0	1	0.8	0.8	0.9	3.42	0	NA	NA	NA	0	NA	0	0	NA	NA	0	NA	0	0		0.333333
43	pokualan	11	2016-03-30	NA	NA	NA	NA	NA	NA	NA	NA	1	1	0	0.7	0.8	0.9	3.42	0	NA	NA	NA	0	NA	0	0	NA	NA	0	NA	0	0		0.25
43	pokualan	12	2016-04-04	0	4	4	4	0	4	1	4	0	1	1	0.6	0.6	0.9	3.42	0	NA	NA	NA	0	NA	0	0	NA	NA	0	NA	0	0		0.333333
43	pokualan	12	2016-04-06	NA	NA	NA	NA	0	3	0	3	1	1	1	0.6	0.6	0.8	3.42	0	NA	NA	NA	0	NA	0	0	NA	NA	0	NA	0	0		0.333333
44	ajreader	2	2016-01-22	1	4	1	4	1	4	0	2	1	1	1	0.5	0.5	0.5	2.88	30	15	17	17	28	13	29	31	15	16	30	15	0	0		0.25
44	ajreader	3	2016-01-25	0	2	2	4	0	2	1	3	1	1	1	0.7	0.7	0.7	2.88	30	15	17	17	28	13	29	31	15	16	30	15	0	0		0.25
44	ajreader	3	2016-01-27	1	2	4	3	1	3	1	4	1	0	1	0.5	0.6	0.6	2.88	30	15	17	17	28	13	29	31	15	16	30	15	0	0		0.25
44	ajreader	4	2016-02-01	0	3	4	3	0	4	1	4	1	1	1	0.7	0.8	0.8	2.88	30	15	17	17	28	13	29	31	15	16	30	15	0	0		0.25
44	ajreader	4	2016-02-03	0	4	4	2	0	4	0	3	1	1	0	0.3	0.4	0.4	2.88	30	15	17	17	28	13	29	31	15	16	30	15	0	0		0.25
44	ajreader	6	2016-02-19	0	3	2	3	1	2	1	3	1	1	0	0.5	0.6	0.6	2.88	30	15	17	17	28	13	29	31	15	16	30	15	0	0		0.25
44	ajreader	7	2016-02-22	1	2	3	2	1	4	1	2	1	1	0	0.5	0.6	0.7	2.88	30	15	17	17	28	13	29	31	15	16	30	15	0	0		0.25
44	ajreader	7	2016-02-24	0	2	2	3	NA	2	1	4	1	1	0	0.5	0.5	0.5	2.88	30	15	17	17	28	13	29	31	15	16	30	15	0	0		0.25
44	ajreader	8	2016-02-29	0	3	3	4	0	3	1	2	1	1	0	0.5	0.6	0.8	2.88	30	15	17	17	28	13	29	31	15	16	30	15	0	0		0.25
44	ajreader	10	2016-03-25	0	2	3	3	NA	4	1	NA	1	1	0	0.4	0.5	0.5	2.88	30	15	17	17	28	13	29	31	15	16	30	15	0	0		0.25
44	ajreader	11	2016-03-28	1	2	2	3	1	3	1	2	1	1	1	0.8	0.8	0.9	2.88	30	15	17	17	28	13	29	31	15	16	30	15	0	0		0.333333
44	ajreader	11	2016-03-30	0	2	2	2	1	2	1	3	0	1	1	0.7	0.8	0.9	2.88	30	15	17	17	28	13	29	31	15	16	30	15	0	0		0.25
44	ajreader	12	2016-04-04	0	2	2	2	1	3	0	3	0	1	1	0.6	0.6	0.9	2.88	30	15	17	17	28	13	29	31	15	16	30	15	0	0		0.333333
44	ajreader	12	2016-04-06	1	1	2	2	1	2	0	2	1	1	0	0.6	0.6	0.8	2.88	30	15	17	17	28	13	29	31	15	16	30	15	0	0		0.333333
45	akavaram	2	2016-01-22	1	4	4	4	1	4	0	2	1	1	1	0.5	0.5	0.5	3.79	31	0	0	0	27	0	34	32	0	0	30	0	710	640		0.25
45	akavaram	3	2016-01-25	1	3	3	4	1	4	0	2	1	1	1	0.7	0.7	0.7	3.79	31	0	0	0	27	0	34	32	0	0	30	0	710	640		0.25
45	akavaram	3	2016-01-27	1	4	4	4	1	4	0	4	1	1	1	0.5	0.6	0.6	3.79	31	0	0	0	27	0	34	32	0	0	30	0	710	640		0.25
45	akavaram	4	2016-02-01	0	3	3	4	0	3	1	4	0	1	1	0.7	0.8	0.8	3.79	31	0	0	0	27	0	34	32	0	0	30	0	710	640		0.25
45	akavaram	4	2016-02-03	0	2	3	3	0	4	0	4	0	0	0	0.3	0.4	0.4	3.79	31	0	0	0	27	0	34	32	0	0	30	0	710	640		0.25
45	akavaram	6	2016-02-19	1	1	3	4	1	2	0	2	1	1	1	0.5	0.6	0.6	3.79	31	0	0	0	27	0	34	32	0	0	30	0	710	640		0.25
45	akavaram	7	2016-02-22	1	3	3	4	1	3	0	3	1	1	1	0.5	0.6	0.7	3.79	31	0	0	0	27	0	34	32	0	0	30	0	710	640		0.25
45	akavaram	7	2016-02-24	NA	1	3	4	1	3	0	4	1	0	1	0.5	0.5	0.5	3.79	31	0	0	0	27	0	34	32	0	0	30	0	710	640		0.25
45	akavaram	8	2016-02-29	0	4	4	4	0	2	0	4	NA	NA	NA	0.5	0.6	0.8	3.79	31	0	0	0	27	0	34	32	0	0	30	0	710	640		0.25
45	akavaram	10	2016-03-25	1	2	3	4	0	3	0	3	1	1	0	0.4	0.5	0.5	3.79	31	0	0	0	27	0	34	32	0	0	30	0	710	640		0.25
45	akavaram	11	2016-03-28	1	3	3	4	1	4	1	4	1	1	1	0.8	0.8	0.9	3.79	31	0	0	0	27	0	34	32	0	0	30	0	710	640		0.333333
45	akavaram	11	2016-03-30	0	1	3	4	1	NA	1	3	1	1	1	0.7	0.8	0.9	3.79	31	0	0	0	27	0	34	32	0	0	30	0	710	640		0.25
45	akavaram	12	2016-04-04	1	4	3	4	1	4	1	3	1	1	1	0.6	0.6	0.9	3.79	31	0	0	0	27	0	34	32	0	0	30	0	710	640		0.333333
45	akavaram	12	2016-04-06	1	3	3	4	1	3	0	3	1	1	1	0.6	0.6	0.8	3.79	31	0	0	0	27	0	34	32	0	0	30	0	710	640		0.333333
46	dplowry	2	2016-01-22	1	4	4	3	1	4	1	2	1	1	0	0.5	0.5	0.5	0.77	23	12	10	14	23	10	24	21	13	11	24	10	0	0		0.25
46	dplowry	3	2016-01-25	1	2	4	2	1	2	0	3	1	0	0	0.7	0.7	0.7	0.77	23	12	10	14	23	10	24	21	13	11	24	10	0	0		0.25
46	dplowry	3	2016-01-27	1	3	4	3	1	4	1	3	1	1	1	0.5	0.6	0.6	0.77	23	12	10	14	23	10	24	21	13	11	24	10	0	0		0.25
46	dplowry	4	2016-02-01	0	4	3	3	0	3	0	2	0	1	1	0.7	0.8	0.8	0.77	23	12	10	14	23	10	24	21	13	11	24	10	0	0		0.25
46	dplowry	4	2016-02-03	0	4	4	2	0	4	0	3	1	0	1	0.3	0.4	0.4	0.77	23	12	10	14	23	10	24	21	13	11	24	10	0	0		0.25
46	dplowry	6	2016-02-19	NA	NA	NA	NA	NA	NA	NA	NA	0	1	1	0.5	0.6	0.6	0.77	23	12	10	14	23	10	24	21	13	11	24	10	0	0		0.25
46	dplowry	7	2016-02-22	1	2	2	2	1	2	0	2	1	1	1	0.5	0.6	0.7	0.77	23	12	10	14	23	10	24	21	13	11	24	10	0	0		0.25
46	dplowry	7	2016-02-24	0	2	3	1	0	2	0	2	1	1	1	0.5	0.5	0.5	0.77	23	12	10	14	23	10	24	21	13	11	24	10	0	0		0.25
46	dplowry	8	2016-02-29	NA	NA	NA	NA	NA	NA	NA	NA	0	0	0	0.5	0.6	0.8	0.77	23	12	10	14	23	10	24	21	13	11	24	10	0	0		0.25
46	dplowry	10	2016-03-25	1	2	2	3	1	3	1	2	1	1	0	0.4	0.5	0.5	0.77	23	12	10	14	23	10	24	21	13	11	24	10	0	0		0.25
46	dplowry	11	2016-03-28	1	2	3	2	1	3	1	2	NA	NA	NA	0.8	0.8	0.9	0.77	23	12	10	14	23	10	24	21	13	11	24	10	0	0		0.333333
46	dplowry	11	2016-03-30	1	2	2	3	1	2	0	2	NA	NA	NA	0.7	0.8	0.9	0.77	23	12	10	14	23	10	24	21	13	11	24	10	0	0		0.25
46	dplowry	12	2016-04-04	0	2	3	3	0	NA	0	3	0	1	1	0.6	0.6	0.9	0.77	23	12	10	14	23	10	24	21	13	11	24	10	0	0		0.333333
46	dplowry	12	2016-04-06	1	2	2	2	1	2	0	2	1	1	0	0.6	0.6	0.8	0.77	23	12	10	14	23	10	24	21	13	11	24	10	0	0		0.333333
47	aazizz	2	2016-01-22	1	3	3	3	0	3	0	2	1	1	0	0.5	0.5	0.5	2.63	21	13	10	11	19	14	25	19	10	8	19	8	0	0		0.25
47	aazizz	3	2016-01-25	0	2	3	4	0	3	0	2	1	1	0	0.7	0.7	0.7	2.63	21	13	10	11	19	14	25	19	10	8	19	8	0	0		0.25
47	aazizz	3	2016-01-27	NA	NA	2	3	1	3	0	2	1	1	0	0.5	0.6	0.6	2.63	21	13	10	11	19	14	25	19	10	8	19	8	0	0		0.25
47	aazizz	4	2016-02-01	NA	NA	NA	3	1	2	1	3	1	0	0	0.7	0.8	0.8	2.63	21	13	10	11	19	14	25	19	10	8	19	8	0	0		0.25
47	aazizz	4	2016-02-03	NA	NA	NA	2	0	3	1	2	0	1	1	0.3	0.4	0.4	2.63	21	13	10	11	19	14	25	19	10	8	19	8	0	0		0.25
47	aazizz	6	2016-02-19	1	3	3	3	0	2	1	1	1	0	0	0.5	0.6	0.6	2.63	21	13	10	11	19	14	25	19	10	8	19	8	0	0		0.25
47	aazizz	7	2016-02-22	1	3	2	2	0	2	0	2	0	1	0	0.5	0.6	0.7	2.63	21	13	10	11	19	14	25	19	10	8	19	8	0	0		0.25
47	aazizz	7	2016-02-24	NA	NA	NA	NA	0	2	1	3	1	1	0	0.5	0.5	0.5	2.63	21	13	10	11	19	14	25	19	10	8	19	8	0	0		0.25
47	aazizz	8	2016-02-29	0	3	2	4	1	3	0	4	0	0	0	0.5	0.6	0.8	2.63	21	13	10	11	19	14	25	19	10	8	19	8	0	0		0.25
47	aazizz	10	2016-03-25	0	3	3	3	0	3	1	3	0	1	1	0.4	0.5	0.5	2.63	21	13	10	11	19	14	25	19	10	8	19	8	0	0		0.25
47	aazizz	11	2016-03-28	0	3	3	3	0	3	1	3	1	0	0	0.8	0.8	0.9	2.63	21	13	10	11	19	14	25	19	10	8	19	8	0	0		0.333333
47	aazizz	11	2016-03-30	NA	NA	NA	NA	1	NA	0	4	1	0	1	0.7	0.8	0.9	2.63	21	13	10	11	19	14	25	19	10	8	19	8	0	0		0.25
47	aazizz	12	2016-04-04	0	3	3	3	0	3	0	3	0	0	1	0.6	0.6	0.9	2.63	21	13	10	11	19	14	25	19	10	8	19	8	0	0		0.333333
47	aazizz	12	2016-04-06	NA	NA	NA	NA	0	3	0	4	0	1	1	0.6	0.6	0.8	2.63	21	13	10	11	19	14	25	19	10	8	19	8	0	0		0.333333
48	mherrera	2	2016-01-22	1	2	1	3	1	2	1	2	1	0	0	0.5	0.5	0.5	2.43	20	13	9	10	15	11	23	21	9	13	22	6	0	0		0.25
48	mherrera	3	2016-01-25	1	2	1	3	0	2	1	1	0	1	0	0.7	0.7	0.7	2.43	20	13	9	10	15	11	23	21	9	13	22	6	0	0		0.25
48	mherrera	3	2016-01-27	0	1	1	3	0	3	1	1	1	1	0	0.5	0.6	0.6	2.43	20	13	9	10	15	11	23	21	9	13	22	6	0	0		0.25
48	mherrera	4	2016-02-01	0	1	2	3	0	1	0	1	0	1	0	0.7	0.8	0.8	2.43	20	13	9	10	15	11	23	21	9	13	22	6	0	0		0.25
48	mherrera	4	2016-02-03	NA	NA	NA	NA	NA	NA	NA	NA	0	1	0	0.3	0.4	0.4	2.43	20	13	9	10	15	11	23	21	9	13	22	6	0	0		0.25
48	mherrera	6	2016-02-19	0	1	3	4	0	4	1	3	NA	NA	NA	0.5	0.6	0.6	2.43	20	13	9	10	15	11	23	21	9	13	22	6	0	0		0.25
48	mherrera	7	2016-02-22	0	2	1	3	1	2	0	1	1	1	0	0.5	0.6	0.7	2.43	20	13	9	10	15	11	23	21	9	13	22	6	0	0		0.25
48	mherrera	7	2016-02-24	1	3	2	3	0	2	1	2	1	1	0	0.5	0.5	0.5	2.43	20	13	9	10	15	11	23	21	9	13	22	6	0	0		0.25
48	mherrera	8	2016-02-29	0	3	1	3	1	3	1	1	1	1	1	0.5	0.6	0.8	2.43	20	13	9	10	15	11	23	21	9	13	22	6	0	0		0.25
48	mherrera	10	2016-03-25	NA	NA	NA	NA	NA	NA	NA	NA	0	0	0	0.4	0.5	0.5	2.43	20	13	9	10	15	11	23	21	9	13	22	6	0	0		0.25
48	mherrera	11	2016-03-28	0	2	1	3	1	3	0	1	1	0	0	0.8	0.8	0.9	2.43	20	13	9	10	15	11	23	21	9	13	22	6	0	0		0.333333
48	mherrera	11	2016-03-30	0	1	1	2	0	2	1	3	0	1	1	0.7	0.8	0.9	2.43	20	13	9	10	15	11	23	21	9	13	22	6	0	0		0.25
48	mherrera	12	2016-04-04	1	2	1	4	1	3	NA	3	0	1	1	0.6	0.6	0.9	2.43	20	13	9	10	15	11	23	21	9	13	22	6	0	0		0.333333
48	mherrera	12	2016-04-06	NA	NA	NA	NA	NA	NA	NA	NA	1	0	0	0.6	0.6	0.8	2.43	20	13	9	10	15	11	23	21	9	13	22	6	0	0		0.333333
49	atburget	2	2016-01-22	1	2	3	2	1	3	0	1	1	1	0	0.5	0.5	0.5	3.06	22	13	11	13	18	12	25	21	9	10	23	9	550	500		0.25
49	atburget	3	2016-01-25	0	2	2	2	0	2	0	1	NA	NA	NA	0.7	0.7	0.7	3.06	22	13	11	13	18	12	25	21	9	10	23	9	550	500		0.25
49	atburget	3	2016-01-27	0	2	2	2	0	2	0	2	NA	NA	NA	0.5	0.6	0.6	3.06	22	13	11	13	18	12	25	21	9	10	23	9	550	500		0.25
49	atburget	4	2016-02-01	1	1	2	1	1	2	0	1	1	1	1	0.7	0.8	0.8	3.06	22	13	11	13	18	12	25	21	9	10	23	9	550	500		0.25
49	atburget	4	2016-02-03	NA	NA	NA	NA	0	3	1	2	1	1	0	0.3	0.4	0.4	3.06	22	13	11	13	18	12	25	21	9	10	23	9	550	500		0.25
49	atburget	6	2016-02-19	1	3	3	3	1	3	0	1	1	1	1	0.5	0.6	0.6	3.06	22	13	11	13	18	12	25	21	9	10	23	9	550	500		0.25
49	atburget	7	2016-02-22	1	3	3	NA	1	1	0	1	NA	NA	NA	0.5	0.6	0.7	3.06	22	13	11	13	18	12	25	21	9	10	23	9	550	500		0.25
49	atburget	7	2016-02-24	0	3	NA	3	0	NA	1	2	NA	NA	NA	0.5	0.5	0.5	3.06	22	13	11	13	18	12	25	21	9	10	23	9	550	500		0.25
49	atburget	8	2016-02-29	0	2	NA	2	1	3	0	2	0	1	1	0.5	0.6	0.8	3.06	22	13	11	13	18	12	25	21	9	10	23	9	550	500		0.25
49	atburget	10	2016-03-25	0	2	3	2	0	1	0	3	1	0	1	0.4	0.5	0.5	3.06	22	13	11	13	18	12	25	21	9	10	23	9	550	500		0.25
49	atburget	11	2016-03-28	NA	NA	NA	NA	NA	NA	NA	NA	1	1	0	0.8	0.8	0.9	3.06	22	13	11	13	18	12	25	21	9	10	23	9	550	500		0.333333
49	atburget	11	2016-03-30	NA	NA	NA	NA	NA	NA	NA	NA	0	0	0	0.7	0.8	0.9	3.06	22	13	11	13	18	12	25	21	9	10	23	9	550	500		0.25
49	atburget	12	2016-04-04	0	1	3	3	0	2	1	1	0	1	1	0.6	0.6	0.9	3.06	22	13	11	13	18	12	25	21	9	10	23	9	550	500		0.333333
49	atburget	12	2016-04-06	0	1	2	3	1	2	1	3	1	1	0	0.6	0.6	0.8	3.06	22	13	11	13	18	12	25	21	9	10	23	9	550	500		0.333333
50	yuanshun	2	2016-01-22	0	NA	3	3	1	4	0	2	1	1	1	0.5	0.5	0.5	3.49	0	NA	NA	NA	0	NA	0	0	NA	NA	0	NA	0	0		0.25
50	yuanshun	3	2016-01-25	0	4	4	3	0	3	1	3	1	1	1	0.7	0.7	0.7	3.49	0	NA	NA	NA	0	NA	0	0	NA	NA	0	NA	0	0		0.25
50	yuanshun	3	2016-01-27	1	3	4	3	1	3	1	3	1	1	0	0.5	0.6	0.6	3.49	0	NA	NA	NA	0	NA	0	0	NA	NA	0	NA	0	0		0.25
50	yuanshun	4	2016-02-01	0	4	4	4	0	NA	1	3	0	1	1	0.7	0.8	0.8	3.49	0	NA	NA	NA	0	NA	0	0	NA	NA	0	NA	0	0		0.25
50	yuanshun	4	2016-02-03	0	3	3	2	1	3	0	3	1	1	1	0.3	0.4	0.4	3.49	0	NA	NA	NA	0	NA	0	0	NA	NA	0	NA	0	0		0.25
50	yuanshun	6	2016-02-19	1	3	3	3	1	3	1	3	1	1	0	0.5	0.6	0.6	3.49	0	NA	NA	NA	0	NA	0	0	NA	NA	0	NA	0	0		0.25
50	yuanshun	7	2016-02-22	0	2	2	2	1	3	0	3	1	1	0	0.5	0.6	0.7	3.49	0	NA	NA	NA	0	NA	0	0	NA	NA	0	NA	0	0		0.25
50	yuanshun	7	2016-02-24	1	2	3	2	1	3	0	2	0	1	0	0.5	0.5	0.5	3.49	0	NA	NA	NA	0	NA	0	0	NA	NA	0	NA	0	0		0.25
50	yuanshun	8	2016-02-29	0	3	3	2	1	3	0	3	1	0	0	0.5	0.6	0.8	3.49	0	NA	NA	NA	0	NA	0	0	NA	NA	0	NA	0	0		0.25
50	yuanshun	10	2016-03-25	0	4	NA	4	0	3	0	2	1	0	1	0.4	0.5	0.5	3.49	0	NA	NA	NA	0	NA	0	0	NA	NA	0	NA	0	0		0.25
50	yuanshun	11	2016-03-28	0	3	3	3	1	3	NA	3	NA	NA	NA	0.8	0.8	0.9	3.49	0	NA	NA	NA	0	NA	0	0	NA	NA	0	NA	0	0		0.333333
50	yuanshun	11	2016-03-30	NA	NA	NA	NA	0	NA	0	3	NA	NA	NA	0.7	0.8	0.9	3.49	0	NA	NA	NA	0	NA	0	0	NA	NA	0	NA	0	0		0.25
50	yuanshun	12	2016-04-04	NA	2	3	3	1	3	0	3	1	1	1	0.6	0.6	0.9	3.49	0	NA	NA	NA	0	NA	0	0	NA	NA	0	NA	0	0		0.333333
50	yuanshun	12	2016-04-06	0	3	3	2	0	3	0	2	0	0	0	0.6	0.6	0.8	3.49	0	NA	NA	NA	0	NA	0	0	NA	NA	0	NA	0	0		0.333333
51	smj	2	2016-01-22	NA	NA	NA	NA	NA	NA	NA	NA	NA	NA	NA	0.5	0.5	0.5	3.89	30	0	0	0	28	0	33	32	0	0	28	0	0	0		0.25
51	smj	3	2016-01-25	NA	NA	NA	NA	NA	NA	NA	NA	1	1	1	0.7	0.7	0.7	3.89	30	0	0	0	28	0	33	32	0	0	28	0	0	0		0.25
51	smj	3	2016-01-27	0	2	3	4	0	3	0	3	0	1	0	0.5	0.6	0.6	3.89	30	0	0	0	28	0	33	32	0	0	28	0	0	0		0.25
51	smj	4	2016-02-01	0	3	4	4	0	4	1	2	0	1	1	0.7	0.8	0.8	3.89	30	0	0	0	28	0	33	32	0	0	28	0	0	0		0.25
51	smj	4	2016-02-03	0	2	4	4	0	4	0	1	0	0	0	0.3	0.4	0.4	3.89	30	0	0	0	28	0	33	32	0	0	28	0	0	0		0.25
51	smj	6	2016-02-19	0	1	3	4	0	2	1	2	1	1	1	0.5	0.6	0.6	3.89	30	0	0	0	28	0	33	32	0	0	28	0	0	0		0.25
51	smj	7	2016-02-22	0	2	3	4	0	3	1	2	0	1	0	0.5	0.6	0.7	3.89	30	0	0	0	28	0	33	32	0	0	28	0	0	0		0.25
51	smj	7	2016-02-24	0	1	3	4	0	3	1	3	1	1	1	0.5	0.5	0.5	3.89	30	0	0	0	28	0	33	32	0	0	28	0	0	0		0.25
51	smj	8	2016-02-29	0	2	3	4	1	3	1	3	1	1	0	0.5	0.6	0.8	3.89	30	0	0	0	28	0	33	32	0	0	28	0	0	0		0.25
51	smj	10	2016-03-25	1	2	3	4	1	3	1	3	1	1	0	0.4	0.5	0.5	3.89	30	0	0	0	28	0	33	32	0	0	28	0	0	0		0.25
51	smj	11	2016-03-28	0	2	3	4	1	3	1	2	1	1	1	0.8	0.8	0.9	3.89	30	0	0	0	28	0	33	32	0	0	28	0	0	0		0.333333
51	smj	11	2016-03-30	0	2	3	4	0	2	0	2	1	1	0	0.7	0.8	0.9	3.89	30	0	0	0	28	0	33	32	0	0	28	0	0	0		0.25
51	smj	12	2016-04-04	1	2	4	4	1	3	0	2	1	0	1	0.6	0.6	0.9	3.89	30	0	0	0	28	0	33	32	0	0	28	0	0	0		0.333333
51	smj	12	2016-04-06	0	3	3	4	0	3	0	3	1	0	0	0.6	0.6	0.8	3.89	30	0	0	0	28	0	33	32	0	0	28	0	0	0		0.333333
52	tcornell	2	2016-01-22	1	3	4	2	1	4	0	2	NA	NA	NA	0.5	0.5	0.5	2.42	28	0	0	0	24	0	26	31	0	0	30	0	0	0		0.25
52	tcornell	3	2016-01-25	0	NA	3	3	0	4	1	4	1	1	0	0.7	0.7	0.7	2.42	28	0	0	0	24	0	26	31	0	0	30	0	0	0		0.25
52	tcornell	3	2016-01-27	NA	2	4	3	1	4	0	3	1	1	1	0.5	0.6	0.6	2.42	28	0	0	0	24	0	26	31	0	0	30	0	0	0		0.25
52	tcornell	4	2016-02-01	0	3	4	3	1	3	0	3	NA	NA	NA	0.7	0.8	0.8	2.42	28	0	0	0	24	0	26	31	0	0	30	0	0	0		0.25
52	tcornell	4	2016-02-03	NA	NA	NA	NA	NA	NA	NA	NA	NA	NA	NA	0.3	0.4	0.4	2.42	28	0	0	0	24	0	26	31	0	0	30	0	0	0		0.25
52	tcornell	6	2016-02-19	0	3	3	3	0	4	1	4	1	1	0	0.5	0.6	0.6	2.42	28	0	0	0	24	0	26	31	0	0	30	0	0	0		0.25
52	tcornell	7	2016-02-22	NA	3	3	3	0	2	1	3	NA	NA	NA	0.5	0.6	0.7	2.42	28	0	0	0	24	0	26	31	0	0	30	0	0	0		0.25
52	tcornell	7	2016-02-24	0	3	3	3	0	3	1	2	NA	NA	NA	0.5	0.5	0.5	2.42	28	0	0	0	24	0	26	31	0	0	30	0	0	0		0.25
52	tcornell	8	2016-02-29	NA	NA	NA	NA	0	4	1	4	NA	NA	NA	0.5	0.6	0.8	2.42	28	0	0	0	24	0	26	31	0	0	30	0	0	0		0.25
52	tcornell	10	2016-03-25	1	3	3	3	1	NA	1	4	NA	NA	NA	0.4	0.5	0.5	2.42	28	0	0	0	24	0	26	31	0	0	30	0	0	0		0.25
52	tcornell	11	2016-03-28	1	4	3	4	0	4	1	4	1	1	1	0.8	0.8	0.9	2.42	28	0	0	0	24	0	26	31	0	0	30	0	0	0		0.333333
52	tcornell	11	2016-03-30	1	3	4	4	1	NA	0	3	1	1	1	0.7	0.8	0.9	2.42	28	0	0	0	24	0	26	31	0	0	30	0	0	0		0.25
52	tcornell	12	2016-04-04	NA	NA	NA	NA	NA	NA	NA	NA	NA	NA	NA	0.6	0.6	0.9	2.42	28	0	0	0	24	0	26	31	0	0	30	0	0	0		0.333333
52	tcornell	12	2016-04-06	0	3	NA	3	0	3	1	4	NA	NA	NA	0.6	0.6	0.8	2.42	28	0	0	0	24	0	26	31	0	0	30	0	0	0		0.333333
53	schuelke	2	2016-01-22	0	2	3	3	1	3	0	1	1	1	1	0.5	0.5	0.5	2.75	23	12	9	13	23	15	25	22	12	14	23	11	0	0		0.25
53	schuelke	3	2016-01-25	0	2	3	4	0	2	0	2	1	1	0	0.7	0.7	0.7	2.75	23	12	9	13	23	15	25	22	12	14	23	11	0	0		0.25
53	schuelke	3	2016-01-27	0	1	2	3	0	1	1	2	1	0	0	0.5	0.6	0.6	2.75	23	12	9	13	23	15	25	22	12	14	23	11	0	0		0.25
53	schuelke	4	2016-02-01	1	2	3	2	0	2	1	2	NA	NA	NA	0.7	0.8	0.8	2.75	23	12	9	13	23	15	25	22	12	14	23	11	0	0		0.25
53	schuelke	4	2016-02-03	0	2	3	3	0	3	0	2	NA	NA	NA	0.3	0.4	0.4	2.75	23	12	9	13	23	15	25	22	12	14	23	11	0	0		0.25
53	schuelke	6	2016-02-19	0	3	3	2	1	3	0	1	1	1	0	0.5	0.6	0.6	2.75	23	12	9	13	23	15	25	22	12	14	23	11	0	0		0.25
53	schuelke	7	2016-02-22	0	1	3	4	1	2	1	2	1	1	1	0.5	0.6	0.7	2.75	23	12	9	13	23	15	25	22	12	14	23	11	0	0		0.25
53	schuelke	7	2016-02-24	1	2	3	4	1	3	1	2	1	1	1	0.5	0.5	0.5	2.75	23	12	9	13	23	15	25	22	12	14	23	11	0	0		0.25
53	schuelke	8	2016-02-29	0	2	3	3	1	3	1	2	1	1	1	0.5	0.6	0.8	2.75	23	12	9	13	23	15	25	22	12	14	23	11	0	0		0.25
53	schuelke	10	2016-03-25	NA	NA	NA	NA	NA	NA	NA	NA	1	0	0	0.4	0.5	0.5	2.75	23	12	9	13	23	15	25	22	12	14	23	11	0	0		0.25
53	schuelke	11	2016-03-28	NA	NA	NA	NA	NA	NA	NA	NA	1	0	0	0.8	0.8	0.9	2.75	23	12	9	13	23	15	25	22	12	14	23	11	0	0		0.333333
53	schuelke	11	2016-03-30	0	2	3	3	0	2	0	2	1	1	1	0.7	0.8	0.9	2.75	23	12	9	13	23	15	25	22	12	14	23	11	0	0		0.25
53	schuelke	12	2016-04-04	0	2	3	3	0	2	0	2	0	0	1	0.6	0.6	0.9	2.75	23	12	9	13	23	15	25	22	12	14	23	11	0	0		0.333333
53	schuelke	12	2016-04-06	1	2	2	3	1	2	0	2	1	1	0	0.6	0.6	0.8	2.75	23	12	9	13	23	15	25	22	12	14	23	11	0	0		0.333333
54	jammalec	2	2016-01-22	0	4	4	3	0	3	1	3	1	1	0	0.5	0.5	0.5	2.04	24	15	7	15	22	15	29	20	10	14	23	13	0	0		0.25
54	jammalec	3	2016-01-25	0	2	4	4	0	2	1	2	0	0	0	0.7	0.7	0.7	2.04	24	15	7	15	22	15	29	20	10	14	23	13	0	0		0.25
54	jammalec	3	2016-01-27	0	2	3	2	0	2	1	4	1	1	0	0.5	0.6	0.6	2.04	24	15	7	15	22	15	29	20	10	14	23	13	0	0		0.25
54	jammalec	4	2016-02-01	1	2	2	2	0	3	1	4	0	1	1	0.7	0.8	0.8	2.04	24	15	7	15	22	15	29	20	10	14	23	13	0	0		0.25
54	jammalec	4	2016-02-03	0	4	4	1	0	4	0	NA	1	1	1	0.3	0.4	0.4	2.04	24	15	7	15	22	15	29	20	10	14	23	13	0	0		0.25
54	jammalec	6	2016-02-19	NA	NA	NA	NA	NA	NA	NA	NA	NA	NA	NA	0.5	0.6	0.6	2.04	24	15	7	15	22	15	29	20	10	14	23	13	0	0		0.25
54	jammalec	7	2016-02-22	1	1	1	2	1	1	1	2	NA	NA	NA	0.5	0.6	0.7	2.04	24	15	7	15	22	15	29	20	10	14	23	13	0	0		0.25
54	jammalec	7	2016-02-24	NA	NA	NA	NA	NA	NA	NA	NA	NA	NA	NA	0.5	0.5	0.5	2.04	24	15	7	15	22	15	29	20	10	14	23	13	0	0		0.25
54	jammalec	8	2016-02-29	0	3	2	2	1	2	1	2	NA	NA	NA	0.5	0.6	0.8	2.04	24	15	7	15	22	15	29	20	10	14	23	13	0	0		0.25
54	jammalec	10	2016-03-25	NA	NA	NA	NA	NA	NA	NA	NA	0	0	0	0.4	0.5	0.5	2.04	24	15	7	15	22	15	29	20	10	14	23	13	0	0		0.25
54	jammalec	11	2016-03-28	0	3	3	3	1	4	1	2	1	0	1	0.8	0.8	0.9	2.04	24	15	7	15	22	15	29	20	10	14	23	13	0	0		0.333333
54	jammalec	11	2016-03-30	1	1	3	2	1	1	0	1	0	1	0	0.7	0.8	0.9	2.04	24	15	7	15	22	15	29	20	10	14	23	13	0	0		0.25
54	jammalec	12	2016-04-04	0	2	2	3	NA	NA	NA	NA	0	0	0	0.6	0.6	0.9	2.04	24	15	7	15	22	15	29	20	10	14	23	13	0	0		0.333333
54	jammalec	12	2016-04-06	1	2	2	2	1	2	0	2	1	0	0	0.6	0.6	0.8	2.04	24	15	7	15	22	15	29	20	10	14	23	13	0	0		0.333333
55	lmdkhar	2	2016-01-22	1	3	3	3	1	4	0	2	1	1	0	0.5	0.5	0.5	2.13	0	NA	NA	NA	0	NA	0	0	NA	NA	0	NA	650	470		0.25
55	lmdkhar	3	2016-01-25	0	2	2	2	0	2	1	3	1	1	0	0.7	0.7	0.7	2.13	0	NA	NA	NA	0	NA	0	0	NA	NA	0	NA	650	470		0.25
55	lmdkhar	3	2016-01-27	0	3	4	3	0	3	0	3	1	1	0	0.5	0.6	0.6	2.13	0	NA	NA	NA	0	NA	0	0	NA	NA	0	NA	650	470		0.25
55	lmdkhar	4	2016-02-01	0	4	4	3	0	4	0	3	0	1	1	0.7	0.8	0.8	2.13	0	NA	NA	NA	0	NA	0	0	NA	NA	0	NA	650	470		0.25
55	lmdkhar	4	2016-02-03	0	4	4	4	0	4	0	2	0	1	1	0.3	0.4	0.4	2.13	0	NA	NA	NA	0	NA	0	0	NA	NA	0	NA	650	470		0.25
55	lmdkhar	6	2016-02-19	NA	NA	NA	NA	NA	NA	NA	NA	1	1	1	0.5	0.6	0.6	2.13	0	NA	NA	NA	0	NA	0	0	NA	NA	0	NA	650	470		0.25
55	lmdkhar	7	2016-02-22	0	3	3	3	0	2	0	3	1	1	0	0.5	0.6	0.7	2.13	0	NA	NA	NA	0	NA	0	0	NA	NA	0	NA	650	470		0.25
55	lmdkhar	7	2016-02-24	NA	NA	NA	NA	NA	NA	NA	NA	0	0	1	0.5	0.5	0.5	2.13	0	NA	NA	NA	0	NA	0	0	NA	NA	0	NA	650	470		0.25
55	lmdkhar	8	2016-02-29	1	3	3	3	1	4	0	4	1	1	0	0.5	0.6	0.8	2.13	0	NA	NA	NA	0	NA	0	0	NA	NA	0	NA	650	470		0.25
55	lmdkhar	10	2016-03-25	NA	NA	NA	NA	NA	NA	NA	NA	0	0	0	0.4	0.5	0.5	2.13	0	NA	NA	NA	0	NA	0	0	NA	NA	0	NA	650	470		0.25
55	lmdkhar	11	2016-03-28	0	2	4	3	1	3	1	3	0	1	1	0.8	0.8	0.9	2.13	0	NA	NA	NA	0	NA	0	0	NA	NA	0	NA	650	470		0.333333
55	lmdkhar	11	2016-03-30	1	1	3	2	0	3	0	2	1	1	1	0.7	0.8	0.9	2.13	0	NA	NA	NA	0	NA	0	0	NA	NA	0	NA	650	470		0.25
55	lmdkhar	12	2016-04-04	NA	NA	NA	NA	NA	NA	NA	NA	1	1	0	0.6	0.6	0.9	2.13	0	NA	NA	NA	0	NA	0	0	NA	NA	0	NA	650	470		0.333333
55	lmdkhar	12	2016-04-06	1	2	3	2	1	2	1	3	1	0	0	0.6	0.6	0.8	2.13	0	NA	NA	NA	0	NA	0	0	NA	NA	0	NA	650	470		0.333333
56	bw1814	2	2016-01-22	1	4	4	4	1	4	0	2	1	1	0	0.5	0.5	0.5	2.95	26	10	12	15	24	14	25	25	12	14	28	12	0	0		0.25
56	bw1814	3	2016-01-25	0	2	3	4	0	3	0	3	1	1	1	0.7	0.7	0.7	2.95	26	10	12	15	24	14	25	25	12	14	28	12	0	0		0.25
56	bw1814	3	2016-01-27	1	3	3	4	1	3	1	4	1	1	1	0.5	0.6	0.6	2.95	26	10	12	15	24	14	25	25	12	14	28	12	0	0		0.25
56	bw1814	4	2016-02-01	0	3	4	4	0	4	0	3	1	1	1	0.7	0.8	0.8	2.95	26	10	12	15	24	14	25	25	12	14	28	12	0	0		0.25
56	bw1814	4	2016-02-03	0	3	4	4	0	3	0	3	1	1	0	0.3	0.4	0.4	2.95	26	10	12	15	24	14	25	25	12	14	28	12	0	0		0.25
56	bw1814	6	2016-02-19	0	3	3	3	0	3	1	3	1	1	1	0.5	0.6	0.6	2.95	26	10	12	15	24	14	25	25	12	14	28	12	0	0		0.25
56	bw1814	7	2016-02-22	1	3	3	3	1	3	1	2	1	1	0	0.5	0.6	0.7	2.95	26	10	12	15	24	14	25	25	12	14	28	12	0	0		0.25
56	bw1814	7	2016-02-24	1	3	3	3	0	3	0	3	1	1	0	0.5	0.5	0.5	2.95	26	10	12	15	24	14	25	25	12	14	28	12	0	0		0.25
56	bw1814	8	2016-02-29	0	3	4	3	1	4	0	3	0	1	0	0.5	0.6	0.8	2.95	26	10	12	15	24	14	25	25	12	14	28	12	0	0		0.25
56	bw1814	10	2016-03-25	0	3	3	4	0	3	1	3	0	1	0	0.4	0.5	0.5	2.95	26	10	12	15	24	14	25	25	12	14	28	12	0	0		0.25
56	bw1814	11	2016-03-28	1	3	4	4	1	4	1	3	1	1	1	0.8	0.8	0.9	2.95	26	10	12	15	24	14	25	25	12	14	28	12	0	0		0.333333
56	bw1814	11	2016-03-30	0	2	3	3	1	3	1	3	1	1	1	0.7	0.8	0.9	2.95	26	10	12	15	24	14	25	25	12	14	28	12	0	0		0.25
56	bw1814	12	2016-04-04	0	3	4	4	0	3	1	3	0	1	1	0.6	0.6	0.9	2.95	26	10	12	15	24	14	25	25	12	14	28	12	0	0		0.333333
56	bw1814	12	2016-04-06	1	3	3	4	0	3	0	3	1	0	0	0.6	0.6	0.8	2.95	26	10	12	15	24	14	25	25	12	14	28	12	0	0		0.333333
57	rkitchen	2	2016-01-22	1	4	4	4	1	4	0	2	1	1	0	0.5	0.5	0.5	2.05	22	0	0	0	18	0	23	21	0	0	26	0	540	490		0.25
57	rkitchen	3	2016-01-25	0	1	1	4	0	2	0	3	1	0	1	0.7	0.7	0.7	2.05	22	0	0	0	18	0	23	21	0	0	26	0	540	490		0.25
57	rkitchen	3	2016-01-27	0	4	4	4	0	4	0	3	1	1	1	0.5	0.6	0.6	2.05	22	0	0	0	18	0	23	21	0	0	26	0	540	490		0.25
57	rkitchen	4	2016-02-01	NA	NA	NA	NA	NA	NA	NA	NA	1	0	1	0.7	0.8	0.8	2.05	22	0	0	0	18	0	23	21	0	0	26	0	540	490		0.25
57	rkitchen	4	2016-02-03	0	4	3	1	0	4	0	2	1	1	0	0.3	0.4	0.4	2.05	22	0	0	0	18	0	23	21	0	0	26	0	540	490		0.25
57	rkitchen	6	2016-02-19	1	3	3	1	1	3	0	2	0	1	1	0.5	0.6	0.6	2.05	22	0	0	0	18	0	23	21	0	0	26	0	540	490		0.25
57	rkitchen	7	2016-02-22	0	2	2	1	NA	3	0	3	NA	NA	NA	0.5	0.6	0.7	2.05	22	0	0	0	18	0	23	21	0	0	26	0	540	490		0.25
57	rkitchen	7	2016-02-24	0	3	3	3	0	3	1	2	NA	NA	NA	0.5	0.5	0.5	2.05	22	0	0	0	18	0	23	21	0	0	26	0	540	490		0.25
57	rkitchen	8	2016-02-29	0	NA	1	2	0	3	1	4	1	1	0	0.5	0.6	0.8	2.05	22	0	0	0	18	0	23	21	0	0	26	0	540	490		0.25
57	rkitchen	10	2016-03-25	1	2	3	4	1	3	1	2	1	1	0	0.4	0.5	0.5	2.05	22	0	0	0	18	0	23	21	0	0	26	0	540	490		0.25
57	rkitchen	11	2016-03-28	1	3	3	3	1	3	0	1	1	0	0	0.8	0.8	0.9	2.05	22	0	0	0	18	0	23	21	0	0	26	0	540	490		0.333333
57	rkitchen	11	2016-03-30	0	3	4	3	1	NA	1	3	1	1	1	0.7	0.8	0.9	2.05	22	0	0	0	18	0	23	21	0	0	26	0	540	490		0.25
57	rkitchen	12	2016-04-04	0	3	3	3	0	3	0	4	1	0	0	0.6	0.6	0.9	2.05	22	0	0	0	18	0	23	21	0	0	26	0	540	490		0.333333
57	rkitchen	12	2016-04-06	0	3	3	3	0	2	0	3	1	1	0	0.6	0.6	0.8	2.05	22	0	0	0	18	0	23	21	0	0	26	0	540	490		0.333333
58	bkorkow	2	2016-01-22	0	NA	4	4	1	4	0	1	1	1	0	0.5	0.5	0.5	2.05	24	14	13	13	21	12	25	25	12	13	26	8	0	0		0.25
58	bkorkow	3	2016-01-25	0	2	3	4	0	2	0	3	1	1	0	0.7	0.7	0.7	2.05	24	14	13	13	21	12	25	25	12	13	26	8	0	0		0.25
58	bkorkow	3	2016-01-27	0	3	3	4	0	3	1	3	1	1	0	0.5	0.6	0.6	2.05	24	14	13	13	21	12	25	25	12	13	26	8	0	0		0.25
58	bkorkow	4	2016-02-01	0	3	3	3	0	3	0	2	0	1	0	0.7	0.8	0.8	2.05	24	14	13	13	21	12	25	25	12	13	26	8	0	0		0.25
58	bkorkow	4	2016-02-03	0	2	3	3	0	3	0	2	0	1	0	0.3	0.4	0.4	2.05	24	14	13	13	21	12	25	25	12	13	26	8	0	0		0.25
58	bkorkow	6	2016-02-19	0	2	NA	3	1	2	0	1	1	1	0	0.5	0.6	0.6	2.05	24	14	13	13	21	12	25	25	12	13	26	8	0	0		0.25
58	bkorkow	7	2016-02-22	0	2	2	NA	0	2	0	2	1	1	0	0.5	0.6	0.7	2.05	24	14	13	13	21	12	25	25	12	13	26	8	0	0		0.25
58	bkorkow	7	2016-02-24	0	NA	2	3	0	2	0	2	1	1	0	0.5	0.5	0.5	2.05	24	14	13	13	21	12	25	25	12	13	26	8	0	0		0.25
58	bkorkow	8	2016-02-29	0	2	2	3	1	3	0	3	0	0	1	0.5	0.6	0.8	2.05	24	14	13	13	21	12	25	25	12	13	26	8	0	0		0.25
58	bkorkow	10	2016-03-25	0	4	4	4	0	3	NA	3	NA	NA	NA	0.4	0.5	0.5	2.05	24	14	13	13	21	12	25	25	12	13	26	8	0	0		0.25
58	bkorkow	11	2016-03-28	1	3	3	4	1	4	0	3	NA	NA	NA	0.8	0.8	0.9	2.05	24	14	13	13	21	12	25	25	12	13	26	8	0	0		0.333333
58	bkorkow	11	2016-03-30	0	2	NA	3	1	3	0	3	NA	NA	NA	0.7	0.8	0.9	2.05	24	14	13	13	21	12	25	25	12	13	26	8	0	0		0.25
58	bkorkow	12	2016-04-04	NA	NA	3	3	0	3	1	3	NA	NA	NA	0.6	0.6	0.9	2.05	24	14	13	13	21	12	25	25	12	13	26	8	0	0		0.333333
58	bkorkow	12	2016-04-06	NA	NA	NA	NA	1	3	1	2	NA	NA	NA	0.6	0.6	0.8	2.05	24	14	13	13	21	12	25	25	12	13	26	8	0	0		0.333333
59	nhyeager	2	2016-01-22	0	3	4	3	1	4	1	3	1	1	1	0.5	0.5	0.5	2.7	25	0	0	0	24	0	27	22	0	0	28	0	640	490		0.25
59	nhyeager	3	2016-01-25	1	2	3	3	0	2	0	2	NA	NA	NA	0.7	0.7	0.7	2.7	25	0	0	0	24	0	27	22	0	0	28	0	640	490		0.25
59	nhyeager	3	2016-01-27	1	3	4	3	1	3	0	3	NA	NA	NA	0.5	0.6	0.6	2.7	25	0	0	0	24	0	27	22	0	0	28	0	640	490		0.25
59	nhyeager	4	2016-02-01	1	3	3	3	1	3	1	3	NA	NA	NA	0.7	0.8	0.8	2.7	25	0	0	0	24	0	27	22	0	0	28	0	640	490		0.25
59	nhyeager	4	2016-02-03	0	3	4	3	0	3	0	2	NA	NA	NA	0.3	0.4	0.4	2.7	25	0	0	0	24	0	27	22	0	0	28	0	640	490		0.25
59	nhyeager	6	2016-02-19	0	NA	3	2	0	3	1	3	NA	NA	NA	0.5	0.6	0.6	2.7	25	0	0	0	24	0	27	22	0	0	28	0	640	490		0.25
59	nhyeager	7	2016-02-22	NA	NA	NA	NA	NA	NA	NA	NA	NA	NA	NA	0.5	0.6	0.7	2.7	25	0	0	0	24	0	27	22	0	0	28	0	640	490		0.25
59	nhyeager	7	2016-02-24	NA	NA	NA	NA	NA	NA	NA	NA	NA	NA	NA	0.5	0.5	0.5	2.7	25	0	0	0	24	0	27	22	0	0	28	0	640	490		0.25
59	nhyeager	8	2016-02-29	NA	NA	NA	NA	NA	NA	NA	NA	NA	NA	NA	0.5	0.6	0.8	2.7	25	0	0	0	24	0	27	22	0	0	28	0	640	490		0.25
59	nhyeager	10	2016-03-25	NA	NA	NA	NA	NA	NA	NA	NA	NA	NA	NA	0.4	0.5	0.5	2.7	25	0	0	0	24	0	27	22	0	0	28	0	640	490		0.25
59	nhyeager	11	2016-03-28	NA	NA	NA	NA	NA	NA	NA	NA	NA	NA	NA	0.8	0.8	0.9	2.7	25	0	0	0	24	0	27	22	0	0	28	0	640	490		0.333333
59	nhyeager	11	2016-03-30	NA	NA	NA	NA	NA	NA	NA	NA	NA	NA	NA	0.7	0.8	0.9	2.7	25	0	0	0	24	0	27	22	0	0	28	0	640	490		0.25
59	nhyeager	12	2016-04-04	NA	NA	NA	NA	NA	NA	NA	NA	NA	NA	NA	0.6	0.6	0.9	2.7	25	0	0	0	24	0	27	22	0	0	28	0	640	490		0.333333
59	nhyeager	12	2016-04-06	NA	NA	NA	NA	NA	NA	NA	NA	NA	NA	NA	0.6	0.6	0.8	2.7	25	0	0	0	24	0	27	22	0	0	28	0	640	490		0.333333

## Sheet: In_Class_Questions_Completed
	Prequestion					Postquestion					New question					Avg Difficulty Index
ID	0	1	Total	Prop		0	1	Total	Prop		0	1	Total	Prop		PreDifficulty	PostDifficulty	NewDifficulty			AvgPrequestionGuessRate
1	11	2	13	0.153846		10	3	13	0.230769		9	4	13	0.307692		0.5538	0.5538	0.6154			0.2628
2	12	2	14	0.142857		6	8	14	0.571429		5	9	14	0.642857		0.5571	0.5571	0.6143			0.2678
3	2	3	5	0.6		4	1	5	0.2		4	1	5	0.2		0.56	0.56	0.62			0.2666
4	9	5	14	0.357143		8	6	14	0.428571		11	3	14	0.214286		0.5571	0.5571	0.6143			0.2678
5	5	5	10	0.5		5	5	10	0.5		4	6	10	0.6		0.54	0.54	0.59			0.2666
6	1	1	2	0.5		0	2	2	1		1	1	2	0.5		0.6	0.6	0.65			0.25
7	6	4	10	0.4		6	4	10	0.4		5	5	10	0.5		0.53	0.53	0.59			0.2583
8	9	1	10	0.1		5	5	10	0.5		5	5	10	0.5		0.56	0.56	0.62			0.2666
9	12	2	14	0.142857		10	4	14	0.285714		10	4	14	0.285714		0.5571	0.5571	0.6143			0.2678
10	9	3	12	0.25		5	7	12	0.583333		4	8	12	0.666667		0.55	0.55	0.6083			0.2638
11	7	6	13	0.461538		4	9	13	0.692308		5	8	13	0.615385		0.5615	0.5615	0.6154			0.2692
12	4	4	8	0.5		4	4	8	0.5		3	5	8	0.625		0.575	0.575	0.65			0.2604
13	6	7	13	0.538462		8	5	13	0.384615		8	5	13	0.384615		0.5385	0.5385	0.6			0.2628
14	10	3	13	0.230769		7	6	13	0.461538		6	7	13	0.538462		0.5462	0.5462	0.6			0.2692
15	8	6	14	0.428571		10	4	14	0.285714		5	9	14	0.642857		0.5571	0.5571	0.6143			0.2678
16	7	7	14	0.5		7	7	14	0.5		8	6	14	0.428571		0.5571	0.5571	0.6143			0.2678
17	6	4	10	0.4		7	3	10	0.3		2	8	10	0.8		0.55	0.55	0.61			0.2666
18	7	2	9	0.222222		8	1	9	0.111111		6	3	9	0.333333		0.5889	0.5889	0.6333			0.2777
19	11	3	14	0.214286		12	2	14	0.142857		9	5	14	0.357143		0.5571	0.5571	0.6143			0.2678
20	7	6	13	0.461538		7	6	13	0.461538		8	5	13	0.384615		0.5385	0.5385	0.6			0.2628
21	5	3	8	0.375		3	5	8	0.625		6	2	8	0.25		0.55	0.55	0.6125			0.25
22	11	2	13	0.153846		6	7	13	0.538462		6	7	13	0.538462		0.5769	0.5769	0.6308			0.2692
23	12	2	14	0.142857		10	4	14	0.285714		9	5	14	0.357143		0.5571	0.5571	0.6143			0.2678
24	10	1	11	0.0909091		8	3	11	0.272727		8	3	11	0.272727		0.5455	0.5455	0.6091			0.2575
25	13	1	14	0.0714286		8	6	14	0.428571		8	6	14	0.428571		0.5571	0.5571	0.6143			0.2678
26	8	2	10	0.2		8	2	10	0.2		7	3	10	0.3		0.55	0.55	0.61			0.2583
27	5	7	12	0.583333		6	6	12	0.5		9	3	12	0.25		0.5333	0.5333	0.5917			0.2708
28	10	4	14	0.285714		7	7	14	0.5		11	3	14	0.214286		0.5571	0.5571	0.6143			0.2678
29	7	4	11	0.363636		6	5	11	0.454545		9	2	11	0.181818		0.5636	0.5636	0.6182			0.2651
30	8	3	11	0.272727		5	6	11	0.545455		8	3	11	0.272727		0.5455	0.5455	0.6			0.2651
31	8	6	14	0.428571		6	8	14	0.571429		9	5	14	0.357143		0.5571	0.5571	0.6143			0.2678
32	8	6	14	0.428571		7	7	14	0.5		6	8	14	0.571429		0.5571	0.5571	0.6143			0.2678
33	6	4	10	0.4		8	2	10	0.2		5	5	10	0.5		0.53	0.53	0.6			0.25
34	6	6	12	0.5		6	6	12	0.5		9	3	12	0.25		0.575	0.575	0.6333			0.2708
35	6	6	12	0.5		4	8	12	0.666667		6	6	12	0.5		0.5333	0.5333	0.6			0.2569
36	9	4	13	0.307692		6	7	13	0.538462		10	3	13	0.230769		0.5538	0.5538	0.6154			0.2628
37	7	4	11	0.363636		6	5	11	0.454545		6	5	11	0.454545		0.5636	0.5636	0.6273			0.2651
38	5	3	8	0.375		5	3	8	0.375		3	5	8	0.625		0.6	0.6	0.625			0.2811
39	12	2	14	0.142857		11	3	14	0.214286		6	8	14	0.571429		0.5571	0.5571	0.6143			0.2678
40	8	4	12	0.333333		4	8	12	0.666667		5	7	12	0.583333		0.575	0.575	0.6333			0.2638
41	6	5	11	0.454545		6	5	11	0.454545		8	3	11	0.272727		0.5727	0.5727	0.6182			0.2726
42	10	4	14	0.285714		8	6	14	0.428571		5	9	14	0.642857		0.5571	0.5571	0.6143			0.2678
43	9	1	10	0.1		6	4	10	0.4		6	4	10	0.4		0.58	0.58	0.63			0.2666
44	7	5	12	0.416667		4	8	12	0.666667		4	8	12	0.666667		0.575	0.575	0.6333			0.2708
45	4	9	13	0.692308		4	9	13	0.692308		9	4	13	0.307692		0.5615	0.5615	0.6231			0.2692
46	4	8	12	0.666667		4	8	12	0.666667		8	4	12	0.333333		0.5667	0.5667	0.6167			0.2708
47	5	3	8	0.375		7	1	8	0.125		5	3	8	0.375		0.5625	0.5625	0.6125			0.2708
48	7	3	10	0.3		6	4	10	0.4		3	7	10	0.7		0.59	0.59	0.65			0.2583
49	7	4	11	0.363636		5	6	11	0.545455		8	3	11	0.272727		0.5455	0.5455	0.6			0.2651
50	8	3	11	0.272727		4	7	11	0.636364		7	4	11	0.363636		0.5182	0.5182	0.5818			0.2575
51	10	2	12	0.166667		8	4	12	0.333333		5	7	12	0.583333		0.55	0.55	0.6167			0.2708
52	5	4	9	0.444444		5	4	9	0.444444		3	6	9	0.666667		0.6	0.6	0.6444			0.2684
53	9	3	12	0.25		6	6	12	0.5		7	5	12	0.416667		0.55	0.55	0.6083			0.2638
54	6	4	10	0.4		5	5	10	0.5		3	7	10	0.7		0.58	0.58	0.64			0.2666
55	6	4	10	0.4		6	4	10	0.4		7	3	10	0.3		0.58	0.58	0.64			0.2666
56	8	6	14	0.428571		8	6	14	0.428571		7	7	14	0.5		0.5571	0.5571	0.6143			0.2678
57	8	4	12	0.333333		7	5	12	0.416667		8	4	12	0.333333		0.55	0.55	0.6			0.2708
58	10	1	11	0.0909091		6	5	11	0.454545		10	1	11	0.0909091		0.5636	0.5636	0.6273			0.2575
59	3	3	6	0.5		3	3	6	0.5		3	3	6	0.5		0.5333	0.5333	0.6			0.25

## Sheet: Online_Quiz_Questions_Completed
	QuizPre					QuizNew					QuizOnly						Avg Difficulty Index
ID	0	1	Total	Prop		0	1	Total	Prop		0	1	Total	Prop			PreDifficulty	NewDifficulty	QuizOnlyDifficulty
1	3	8	11	0.727273		3	8	11	0.727273		6	5	11	0.454545			0.5727	0.6273	0.6909
2	4	9	13	0.692308		2	11	13	0.846154		5	8	13	0.615385			0.5692	0.6231	0.7
4	1	13	14	0.928571		2	12	14	0.857143		10	4	14	0.285714			0.5571	0.6143	0.6857
5	2	8	10	0.8		1	9	10	0.9		4	6	10	0.6			0.54	0.59	0.65
7	3	7	10	0.7		2	8	10	0.8		2	8	10	0.8			0.53	0.59	0.64
8	2	8	10	0.8		0	10	10	1		5	5	10	0.5			0.56	0.62	0.68
9	2	11	13	0.846154		5	8	13	0.615385		4	9	13	0.692308			0.5615	0.6154	0.6769
10	5	7	12	0.583333		3	9	12	0.75		4	8	12	0.666667			0.55	0.6083	0.6833
11	0	10	10	1		3	7	10	0.7		3	7	10	0.7			0.59	0.64	0.73
12	0	2	2	1		1	1	2	0.5		1	1	2	0.5			0.6	0.65	0.65
13	3	5	8	0.625		2	6	8	0.75		4	4	8	0.5			0.5375	0.5875	0.675
14	1	12	13	0.923077		5	8	13	0.615385		4	9	13	0.692308			0.5462	0.6	0.6692
15	4	10	14	0.714286		3	11	14	0.785714		7	7	14	0.5			0.5571	0.6143	0.6857
16	2	10	12	0.833333		1	11	12	0.916667		11	1	12	0.0833333			0.5667	0.625	0.7083
17	3	7	10	0.7		5	5	10	0.5		5	5	10	0.5			0.55	0.61	0.69
18	1	8	9	0.888889		1	8	9	0.888889		6	3	9	0.333333			0.5889	0.6333	0.7
19	3	9	12	0.75		2	10	12	0.833333		8	4	12	0.333333			0.55	0.6083	0.6917
20	3	10	13	0.769231		4	9	13	0.692308		7	6	13	0.461538			0.5385	0.6	0.6692
21	2	5	7	0.714286		3	4	7	0.571429		5	2	7	0.285714			0.5286	0.5857	0.6
22	5	8	13	0.615385		2	11	13	0.846154		8	5	13	0.384615			0.5769	0.6308	0.7077
23	2	12	14	0.857143		4	10	14	0.714286		7	7	14	0.5			0.5571	0.6143	0.6857
24	3	8	11	0.727273		6	5	11	0.454545		6	5	11	0.454545			0.5455	0.6091	0.6636
25	5	7	12	0.583333		4	8	12	0.666667		10	2	12	0.166667			0.525	0.5833	0.65
26	1	7	8	0.875		2	6	8	0.75		6	2	8	0.25			0.5625	0.625	0.6625
27	2	9	11	0.818182		3	8	11	0.727273		6	5	11	0.454545			0.5364	0.5909	0.6727
28	2	7	9	0.777778		2	7	9	0.777778		4	5	9	0.555556			0.5778	0.6333	0.6889
29	4	6	10	0.6		4	6	10	0.6		5	5	10	0.5			0.58	0.63	0.68
30	2	9	11	0.818182		3	8	11	0.727273		5	6	11	0.545455			0.5455	0.6	0.6818
31	4	10	14	0.714286		0	14	14	1		12	2	14	0.142857			0.5571	0.6143	0.6857
32	5	9	14	0.642857		6	8	14	0.571429		9	5	14	0.357143			0.5571	0.6143	0.6857
33	5	4	9	0.444444		2	7	9	0.777778		6	3	9	0.333333			0.5444	0.6111	0.6333
34	3	9	12	0.75		1	11	12	0.916667		6	6	12	0.5			0.575	0.6333	0.7167
35	1	11	12	0.916667		0	12	12	1		3	9	12	0.75			0.5333	0.6	0.6583
36	4	3	7	0.428571		3	4	7	0.571429		4	3	7	0.428571			0.5286	0.5857	0.6143
37	3	8	11	0.727273		1	10	11	0.909091		6	5	11	0.454545			0.5636	0.6273	0.7091
38	1	6	7	0.857143		1	6	7	0.857143		4	3	7	0.428571			0.6143	0.6429	0.7429
39	5	9	14	0.642857		4	10	14	0.714286		6	8	14	0.571429			0.5571	0.6143	0.6857
40	3	8	11	0.727273		1	10	11	0.909091		7	4	11	0.363636			0.5818	0.6364	0.6818
41	2	8	10	0.8		2	8	10	0.8		7	3	10	0.3			0.55	0.6	0.67
42	2	12	14	0.857143		3	11	14	0.785714		2	12	14	0.857143			0.5571	0.6143	0.6857
43	2	8	10	0.8		1	9	10	0.9		8	2	10	0.2			0.58	0.63	0.7
44	2	10	12	0.833333		1	11	12	0.916667		5	7	12	0.583333			0.575	0.6333	0.7167
45	2	10	12	0.833333		1	11	12	0.916667		2	10	12	0.833333			0.5667	0.625	0.6917
46	2	8	10	0.8		2	8	10	0.8		4	6	10	0.6			0.53	0.58	0.64
47	4	4	8	0.5		4	4	8	0.5		6	2	8	0.25			0.5625	0.6125	0.7
48	3	6	9	0.666667		2	7	9	0.777778		7	2	9	0.222222			0.6	0.6556	0.7111
49	2	5	7	0.714286		1	6	7	0.857143		2	5	7	0.714286			0.5429	0.6	0.7
50	3	8	11	0.727273		3	8	11	0.727273		6	5	11	0.454545			0.5182	0.5818	0.6273
51	4	8	12	0.666667		3	9	12	0.75		7	5	12	0.416667			0.55	0.6167	0.7
52	0	4	4	1		0	4	4	1		2	2	4	0.5			0.675	0.725	0.775
53	1	9	10	0.9		2	8	10	0.8		4	6	10	0.6			0.56	0.61	0.7
54	3	5	8	0.625		3	5	8	0.625		5	3	8	0.375			0.6	0.65	0.7
55	3	7	10	0.7		1	9	10	0.9		6	4	10	0.4			0.58	0.64	0.71
56	3	11	14	0.785714		1	13	14	0.928571		7	7	14	0.5			0.5571	0.6143	0.6857
57	1	10	11	0.909091		3	8	11	0.727273		7	4	11	0.363636			0.5545	0.6091	0.6909
58	3	6	9	0.666667		1	8	9	0.888889		8	1	9	0.111111			0.5222	0.5889	0.6222
59	0	1	1	1		0	1	1	1		0	1	1	1			0.5	0.5	0.5

## Sheet: Regression_Phase_1
	Prequestion					Postquestion					New question					Averages
ID	0	1	Total	Prop		0	1	Total	Prop		0	1	Total	Prop		PreConf	Fam	Read	PostConf	NewConf		GPA
1	11	1	12	0.0833333		10	2	12	0.166667		8	4	12	0.333333		2.58	2.83	2.83	3.08	2.75		1.89
2	11	2	13	0.153846		6	7	13	0.538462		5	8	13	0.615385		2.38	2.77	2.77	2.85	2.85		1.79
3	2	3	5	0.6		4	1	5	0.2		4	1	5	0.2		3.2	3.6	1.6	2.8	2.8		2.13
4	9	5	14	0.357143		8	6	14	0.428571		11	3	14	0.214286		2.64	3.07	2.71	3.07	2.57		3.13
5	5	5	10	0.5		5	5	10	0.5		4	6	10	0.6		3.3	3.8	2.6	3.4	3.2		2.81
6	1	1	2	0.5		0	2	2	1		1	1	2	0.5		3	2.5	3	2.5	3		2.62
7	5	4	9	0.444444		5	4	9	0.444444		4	5	9	0.555556		2.56	3.33	3.89	2.89	2.33		2.87
8	9	1	10	0.1		5	5	10	0.5		5	5	10	0.5		3.6	4	3.9	3.7	3.3		2.42
9	11	2	13	0.153846		10	3	13	0.230769		9	4	13	0.307692		2.46	3.08	3.08	2.46	1.92		2.06
10	8	2	10	0.2		4	6	10	0.6		4	6	10	0.6		3.1	3.5	2.7	3.2	3.3		1.71
11	5	6	11	0.545455		4	7	11	0.636364		5	6	11	0.545455		3.18	3.64	1.18	3.09	2.82		2.67
12	4	4	8	0.5		4	4	8	0.5		3	5	8	0.625		2.25	2.75	2.5	3	2.38		2.66
13	6	7	13	0.538462		8	5	13	0.384615		8	5	13	0.384615		2.85	3.31	3.85	3.08	3.08		2.6
14	9	3	12	0.25		7	5	12	0.416667		6	6	12	0.5		2.42	3	4	2.33	2.42		3.79
15	7	6	13	0.461538		9	4	13	0.307692		5	8	13	0.615385		2.23	2.85	2.08	2.69	2		2.95
16	7	7	14	0.5		7	7	14	0.5		8	6	14	0.428571		2.71	3.21	3	2.93	2.5		2.76
17	6	4	10	0.4		7	3	10	0.3		2	8	10	0.8		3.6	4	4	3.9	3.8		3.05
18	7	1	8	0.125		7	1	8	0.125		5	3	8	0.375		3.13	3.5	3.63	3.5	2.75		NA
19	10	3	13	0.230769		11	2	13	0.153846		9	4	13	0.307692		2.23	3.15	2.69	2.31	2		2.16
20	7	5	12	0.416667		6	6	12	0.5		7	5	12	0.416667		3.5	3.58	4	3.33	3.08		3
21	5	3	8	0.375		3	5	8	0.625		6	2	8	0.25		2.63	3.38	2.75	2.75	2.25		3.71
22	10	2	12	0.166667		6	6	12	0.5		6	6	12	0.5		2.92	3.17	3.08	3.17	2.67		3.42
23	12	2	14	0.142857		10	4	14	0.285714		9	5	14	0.357143		2.5	3.07	3.57	2.79	2.5		3.94
24	10	1	11	0.0909091		8	3	11	0.272727		8	3	11	0.272727		2.64	3	3.09	3	2.27		2.26
25	11	1	12	0.0833333		7	5	12	0.416667		7	5	12	0.416667		2.75	2.5	3.17	2.83	2.58		NA
26	7	2	9	0.222222		7	2	9	0.222222		6	3	9	0.333333		2.67	2.22	2.11	3.33	2.78		3.24
27	5	7	12	0.583333		6	6	12	0.5		9	3	12	0.25		2.58	3.25	3.42	3.17	2.83		2.77
28	7	4	11	0.363636		5	6	11	0.545455		9	2	11	0.181818		2.27	3.45	3.36	3.36	2.27		3.27
29	7	4	11	0.363636		6	5	11	0.454545		9	2	11	0.181818		2.82	3.45	2.73	2.91	2.55		2.09
30	8	2	10	0.2		5	5	10	0.5		7	3	10	0.3		3.3	3.5	3.3	3.2	3.1		3.3
31	8	6	14	0.428571		6	8	14	0.571429		9	5	14	0.357143		2.36	2.86	2.64	2.93	2.64		2.48
32	7	5	12	0.416667		6	6	12	0.5		5	7	12	0.583333		2.75	3.17	4	3.08	2.5		3.05
33	4	4	8	0.5		7	1	8	0.125		4	4	8	0.5		2.63	3	1.75	3.38	1.75		2.72
34	6	6	12	0.5		6	6	12	0.5		9	3	12	0.25		2	3.5	1.92	2.5	2.17		2.71
35	5	6	11	0.545455		3	8	11	0.727273		6	5	11	0.454545		2.45	3.18	3.91	2.73	2.55		3.77
36	9	4	13	0.307692		6	7	13	0.538462		10	3	13	0.230769		2.85	3	3	3.08	2.54		3.09
37	6	4	10	0.4		5	5	10	0.5		5	5	10	0.5		3.2	3	3.5	3.2	3.2		2.91
38	4	2	6	0.333333		3	3	6	0.5		1	5	6	0.833333		2.33	2.83	3.5	2.83	2.67		2.42
39	12	2	14	0.142857		11	3	14	0.214286		6	8	14	0.571429		3.21	3.5	4	3.5	3.43		2.69
40	7	4	11	0.363636		4	7	11	0.636364		4	7	11	0.636364		2.73	2.91	3.27	2.64	2.36		3.71
41	6	5	11	0.454545		6	5	11	0.454545		8	3	11	0.272727		2.36	2.91	3.55	2.36	2		2.27
42	10	4	14	0.285714		8	6	14	0.428571		5	9	14	0.642857		2.5	3.14	3.86	2.79	2.14		3.75
43	9	1	10	0.1		6	4	10	0.4		6	4	10	0.4		3.3	3.3	2.9	3.7	3.1		3.42
44	7	5	12	0.416667		4	8	12	0.666667		4	8	12	0.666667		2.5	2.58	2.83	3	2.75		2.88
45	3	9	12	0.75		4	8	12	0.666667		9	3	12	0.25		3	3.25	3.92	3.33	3.17		3.79
46	3	8	11	0.727273		3	8	11	0.727273		7	4	11	0.363636		2.64	3	2.36	2.82	2.27		0.77
47	5	3	8	0.375		7	1	8	0.125		5	3	8	0.375		2.87	2.75	3.13	2.75	2.5		2.63
48	7	3	10	0.3		6	4	10	0.4		3	7	10	0.7		1.8	1.4	3	2.4	1.6		2.43
49	5	3	8	0.375		4	4	8	0.5		6	2	8	0.25		1.75	2.5	2.25	2.13	1.63		3.06
50	5	3	8	0.375		2	6	8	0.75		5	3	8	0.375		2.88	3.13	2.38	3	2.75		3.49
51	10	2	12	0.166667		8	4	12	0.333333		5	7	12	0.583333		2	3.25	4	3	2.33		3.89
52	3	2	5	0.4		3	2	5	0.4		2	3	5	0.6		3.2	3.4	3	3.6	3		2.42
53	9	3	12	0.25		6	6	12	0.5		7	5	12	0.416667		1.92	2.83	3.08	2.33	1.83		2.75
54	5	4	9	0.444444		4	5	9	0.555556		2	7	9	0.777778		2.22	2.67	2.44	2.22	2.44		2.04
55	6	4	10	0.4		6	4	10	0.4		7	3	10	0.3		2.7	3.3	2.8	3.1	2.8		2.13
56	8	6	14	0.428571		8	6	14	0.428571		7	7	14	0.5		2.93	3.43	3.64	3.29	2.93		2.95
57	6	4	10	0.4		6	4	10	0.4		8	2	10	0.2		3	3	3	3.1	2.4		2.05
58	5	1	6	0.166667		4	2	6	0.333333		5	1	6	0.166667		2.5	2.83	3.5	3	2.67		2.05
59	2	3	5	0.6		2	3	5	0.6		3	2	5	0.4		2.8	3.6	3	3	2.6		2.7
